# Supplementary material for: A New Chalcone Derivative C49 Reverses Doxorubicin Resistance in MCF-7/DOX Cells by Inhibiting P-Glycoprotein Expression
Source: Front Pharmacol. 2021 Apr 13;12:653306. doi: 10.3389/fphar.2021.653306 (PMC8076869; doi:10.3389/fphar.2021.653306)
Supplement: Supplementary file 2 [file table1.xlsx]

## Sheet: Tabel 1
Table S1
	logFC	AveExpr	t	P.Value	adj.P.Val	B
LDHB	7.54956	8.44028	61.6021	1.61945e-07	0.00040672	7.69427
ABCB1	7.62343	7.69643	61.0904	1.67872e-07	0.00040672	7.67746
MMP1	7.71946	7.50492	58.6188	2.00564e-07	0.00040672	7.59169
S100P	-7.05083	8.00089	-57.4908	2.18075e-07	0.00040672	7.54985
ESR1	-6.92314	7.02419	-54.5206	2.74062e-07	0.00040672	7.43067
CNN3	6.35456	7.15262	51.9563	3.37262e-07	0.00040672	7.31609
CDH1	-8.1373	7.84489	-51.5478	3.48925e-07	0.00040672	7.29674
SLC6A14	-6.68346	6.91507	-50.9892	3.65687e-07	0.00040672	7.26977
AGR2	-8.33391	8.12338	-50.9105	3.6813e-07	0.00040672	7.26591
CCN2	6.80855	7.38586	50.8753	3.69228e-07	0.00040672	7.26419
GLUL	-6.76318	7.06013	-49.8276	4.03842e-07	0.00040672	7.21167
LPCAT1	-6.56648	7.17945	-49.4443	4.17499e-07	0.00040672	7.19189
DNAJC15	-6.30338	6.95094	-48.2549	4.63653e-07	0.00040672	7.12849
PDCD10	-6.4684	7.00326	-47.8536	4.80627e-07	0.00040672	7.10639
CCN1	5.9241	8.4246	47.1354	5.12966e-07	0.00040672	7.0659
GPX1	6.70414	7.48077	46.8881	5.24715e-07	0.00040672	7.05167
NNMT	7.04756	7.25208	45.579	5.92751e-07	0.000432429	6.97383
MGP	-6.11443	6.91094	-43.8113	7.0279e-07	0.000470375	6.86158
COL1A1	5.44481	7.43128	43.0598	7.57129e-07	0.000470375	6.8112
NEFH	6.06183	6.65876	42.3941	8.09648e-07	0.000470375	6.76515
PDGFC	5.30844	7.01412	41.8447	8.56401e-07	0.000470375	6.72613
AKAP12	6.48218	7.09811	41.7778	8.62322e-07	0.000470375	6.72131
CALCR	-5.07043	6.11684	-41.1182	9.23448e-07	0.000470375	6.67303
RCN1	5.00489	6.26007	39.5297	1.09406e-06	0.000470375	6.55074
TPM2	5.74581	7.25715	39.2025	1.1339e-06	0.000470375	6.52443
S100A14	-5.39627	6.43163	-39.0832	1.14886e-06	0.000470375	6.51474
RAI14	5.08389	6.89999	38.1906	1.26893e-06	0.000470375	6.44053
MYO5C	-6.0354	7.37947	-38.098	1.28225e-06	0.000470375	6.43266
SERPINE1	5.7166	7.1152	37.8029	1.32586e-06	0.000470375	6.40734
UCHL1	6.54679	8.45582	37.6681	1.3464e-06	0.000470375	6.39566
DKK3	6.35094	7.26384	37.5706	1.3615e-06	0.000470375	6.38716
PLS3	6.51678	6.80574	37.3452	1.39719e-06	0.000470375	6.36737
SLC24A3	-4.65484	6.35626	-37.1722	1.42539e-06	0.000470375	6.35204
GNA14	-4.91932	6.19395	-36.7089	1.5044e-06	0.000470375	6.31036
TGFBI	4.56577	9.60049	36.6407	1.51648e-06	0.000470375	6.30415
GSTP1	4.90428	7.68436	36.5196	1.53821e-06	0.000470375	6.29307
EXT1	4.62847	8.99548	36.4965	1.54242e-06	0.000470375	6.29095
PLAC8	5.40643	7.23939	36.4524	1.55046e-06	0.000470375	6.28689
TUBB6	4.41718	10.1311	36.1943	1.59856e-06	0.000470375	6.26299
BEX1	5.80709	7.65852	35.737	1.68843e-06	0.000470375	6.21991
FOXG1	5.62168	6.05244	35.5599	1.72487e-06	0.000470375	6.20298
CALD1	6.26334	6.82268	35.3802	1.76286e-06	0.000470375	6.18565
P3H2	4.42217	6.78994	35.3394	1.77163e-06	0.000470375	6.18169
MSMB	-5.69998	6.65595	-35.3357	1.77244e-06	0.000470375	6.18132
NRCAM	-5.27564	7.02802	-35.1444	1.8143e-06	0.000470375	6.16267
CRIP1	4.82206	7.44922	34.7777	1.89801e-06	0.000470375	6.12642
CEACAM6	-5.59493	7.11251	-34.7743	1.89879e-06	0.000470375	6.12609
MYB	-5.3248	7.02103	-34.6897	1.91879e-06	0.000470375	6.11763
FABP5	4.34269	8.86677	34.3406	2.00409e-06	0.000470375	6.08237
KYNU	-5.73551	6.85185	-34.2847	2.01817e-06	0.000470375	6.07667
IFI16	4.44776	5.85059	34.2766	2.02022e-06	0.000470375	6.07584
ID2	-5.84948	7.30222	-33.9171	2.11391e-06	0.000470375	6.03879
FSTL1	6.8441	7.9032	33.7565	2.15748e-06	0.000470375	6.02203
GALNT3	-5.51574	6.38396	-33.5762	2.20772e-06	0.000470375	6.00305
RAC2	4.89726	7.47897	33.3097	2.28466e-06	0.000470375	5.97469
SDC2	4.4172	6.85513	33.1701	2.3263e-06	0.000470375	5.95968
KRT7	4.85225	7.80198	33.0474	2.36363e-06	0.000470375	5.94641
LAMB1	5.20777	5.81564	33.0346	2.36758e-06	0.000470375	5.94502
TFF1	-8.24081	9.11997	-33.0246	2.37065e-06	0.000470375	5.94394
IGFBP3	4.69545	7.00462	32.9576	2.39146e-06	0.000470375	5.93664
ANXA1	4.4138	9.62944	32.8701	2.41895e-06	0.000470375	5.92708
CDKN2A	4.97463	8.08247	32.855	2.4237e-06	0.000470375	5.92543
CRYAB	4.11076	6.88132	32.7659	2.45218e-06	0.000470375	5.91564
CEACAM5	-5.99361	6.9308	-32.7397	2.46061e-06	0.000470375	5.91276
SEPTIN10	4.4089	8.57858	32.7253	2.46528e-06	0.000470375	5.91117
GDF15	-4.51581	6.29296	-32.4494	2.55663e-06	0.000477408	5.88054
TM4SF1	4.87605	6.64475	32.3833	2.57913e-06	0.000477408	5.87315
VIM	7.61234	8.70629	32.1677	2.65428e-06	0.000482714	5.84882
NT5E	4.40057	8.00597	31.8295	2.77759e-06	0.000482714	5.81016
H2BC21	-4.36298	6.79976	-31.744	2.80988e-06	0.000482714	5.80028
SRPX	5.11335	6.70442	31.7377	2.81231e-06	0.000482714	5.79954
CELSR2	-4.25531	8.18817	-31.5216	2.89608e-06	0.000482714	5.77438
ICAM1	4.30219	7.52202	31.4805	2.91239e-06	0.000482714	5.76955
KRT19	-8.11763	8.19427	-31.2822	2.99252e-06	0.000482714	5.74617
TMEM30B	-5.60266	6.89091	-31.1705	3.03886e-06	0.000482714	5.73289
LXN	-5.72319	7.42216	-30.9964	3.11289e-06	0.000482714	5.71204
MTUS1	-4.02033	6.01285	-30.9962	3.113e-06	0.000482714	5.71201
SPARC	6.17679	7.31846	30.9455	3.13498e-06	0.000482714	5.70591
ESRP1	-5.39667	6.99219	-30.8287	3.18632e-06	0.000482714	5.69178
NEBL	-4.33453	6.77955	-30.8006	3.19882e-06	0.000482714	5.68837
LOXL2	4.5012	6.71424	30.7483	3.22225e-06	0.000482714	5.68201
MYL9	5.12075	6.52692	30.703	3.24274e-06	0.000482714	5.67648
RLN2	-4.80477	6.27435	-30.581	3.29868e-06	0.000482714	5.66154
NDN	4.96826	7.02558	30.5178	3.32815e-06	0.000482714	5.65376
GFRA1	-5.50721	6.64537	-30.5136	3.3301e-06	0.000482714	5.65325
IGF2BP2	5.64873	7.23138	30.477	3.34731e-06	0.000482714	5.64873
CAVIN1	4.80287	7.407	30.332	3.41661e-06	0.000483065	5.63075
SGCE	3.95332	6.02825	30.2725	3.44553e-06	0.000483065	5.62334
BDNF	4.15855	5.7886	30.2296	3.4666e-06	0.000483065	5.61797
TACSTD2	-5.16288	9.06819	-30.0521	3.55539e-06	0.000485429	5.59567
PEG10	4.22014	6.13761	30.0394	3.56185e-06	0.000485429	5.59407
PRSS21	5.6603	6.87232	29.8859	3.64112e-06	0.000490839	5.57459
WNT5A	3.59734	6.01802	29.4027	3.90516e-06	0.00052066	5.51229
HNMT	-4.32654	5.7883	-29.331	3.9463e-06	0.00052066	5.50291
MSN	6.1559	6.77382	28.9699	4.16195e-06	0.000543332	5.45513
DNAJC12	-3.71634	6.11719	-28.7192	4.32023e-06	0.000552365	5.42141
ZNF443	-3.64509	6.04806	-28.6573	4.36045e-06	0.000552365	5.41302
RB1	-5.01895	6.18324	-28.6507	4.36477e-06	0.000552365	5.41212
BST2	3.56592	7.08914	28.3399	4.574e-06	0.000569362	5.36956
FBP1	-4.98262	7.45312	-28.3156	4.59089e-06	0.000569362	5.3662
IL18	3.91208	6.69654	28.1624	4.69908e-06	0.000570496	5.34493
CDS1	-3.79452	6.00476	-28.1572	4.70279e-06	0.000570496	5.34421
SLC12A8	4.87506	6.81869	28.0208	4.80186e-06	0.000570496	5.32512
BTG3	3.67967	8.78947	28.0104	4.80956e-06	0.000570496	5.32365
AGA	-3.60094	5.40641	-27.9826	4.83004e-06	0.000570496	5.31975
COL6A1	4.43648	7.4243	27.9176	4.87854e-06	0.000570789	5.31058
SOX3	-3.66646	5.8167	-27.6459	5.08766e-06	0.000571782	5.27193
ADA	3.635	6.13245	27.613	5.11378e-06	0.000571782	5.2672
LGALS3BP	3.7849	8.0823	27.5642	5.15271e-06	0.000571782	5.2602
TFPI2	4.84978	8.43897	27.4962	5.20763e-06	0.000571782	5.25039
DBN1	3.74024	7.71418	27.4881	5.21424e-06	0.000571782	5.24922
COL4A2	5.19566	7.1722	27.4453	5.24924e-06	0.000571782	5.24302
SCUBE2	-6.17392	7.50845	-27.391	5.29408e-06	0.000571782	5.23514
PRAME	4.81355	7.07761	27.3595	5.32027e-06	0.000571782	5.23056
ANXA6	3.37174	8.04708	27.3402	5.3364e-06	0.000571782	5.22775
B3GALNT1	-4.46654	6.54541	-27.2669	5.39822e-06	0.000571782	5.21705
UBB	-8.28867	8.57535	-27.2529	5.41015e-06	0.000571782	5.215
FZD2	3.53078	8.13904	27.2177	5.44027e-06	0.000571782	5.20984
H4C8	-3.53614	5.39753	-26.9334	5.69097e-06	0.000591142	5.16783
SERPINE2	5.05196	6.47139	26.9017	5.71981e-06	0.000591142	5.16311
PDZK1	-3.54988	5.56232	-26.7962	5.81708e-06	0.000595358	5.14732
AXL	5.76576	6.66802	26.754	5.85661e-06	0.000595358	5.14097
COL6A2	4.19145	6.707	26.6447	5.96038e-06	0.000595969	5.12448
SYTL2	-4.63762	6.38348	-26.4914	6.10981e-06	0.000595969	5.10119
IQCG	3.71405	6.07582	26.4609	6.14003e-06	0.000595969	5.09654
CKAP4	3.43694	9.34013	26.4317	6.16918e-06	0.000595969	5.09207
IGFBP6	4.19426	6.70033	26.4121	6.18882e-06	0.000595969	5.08907
CCDC85B	3.29958	8.08601	26.4101	6.19086e-06	0.000595969	5.08876
GATA3	-4.54131	10.1363	-26.3843	6.21687e-06	0.000595969	5.0848
SLC12A2	-3.7297	7.25975	-26.3267	6.27549e-06	0.000595969	5.07594
PSAT1	3.4611	6.60053	26.3075	6.29511e-06	0.000595969	5.07299
EMP1	4.23998	6.37735	26.14	6.47004e-06	0.00060789	5.04705
GSDME	4.35229	6.07375	25.8854	6.74743e-06	0.000628272	5.00717
AREG	-4.89178	6.4675	-25.849	6.78829e-06	0.000628272	5.00142
GALNT14	3.82946	6.99014	25.5884	7.08985e-06	0.000640891	4.95992
RPS6KB1	-3.14147	9.23801	-25.5861	7.09257e-06	0.000640891	4.95955
AKR1B1	5.79831	7.70229	25.5496	7.13615e-06	0.000640891	4.95368
TP53I3	3.63089	7.37895	25.5255	7.1651e-06	0.000640891	4.94981
ANKRD1	3.99322	5.84059	25.5106	7.18302e-06	0.000640891	4.94741
FHL2	4.30826	9.80387	25.366	7.36036e-06	0.000652022	4.92401
STXBP6	4.08153	5.85819	25.2442	7.51388e-06	0.000660901	4.90416
MSLN	4.06328	6.26681	24.9867	7.85155e-06	0.000678324	4.86175
MXRA7	3.99844	8.55719	24.9599	7.88772e-06	0.000678324	4.85731
UAP1	3.07318	9.57597	24.9381	7.91729e-06	0.000678324	4.85369
HMGA1	3.53614	9.6042	24.9171	7.94602e-06	0.000678324	4.85018
RBPMS	-3.5018	5.87394	-24.8484	8.04057e-06	0.000678324	4.83872
BCAS3	-3.87528	8.33956	-24.8351	8.05913e-06	0.000678324	4.83649
SELENBP1	-4.43829	6.61297	-24.8095	8.09483e-06	0.000678324	4.8322
PLAGL1	4.52974	6.91496	24.6993	8.25083e-06	0.000686757	4.81367
PLTP	3.52838	6.57135	24.5428	8.47869e-06	0.000699564	4.78717
RFTN1	3.12156	7.24924	24.5167	8.51751e-06	0.000699564	4.78272
CD24	-3.39624	10.3213	-24.4607	8.60139e-06	0.000700857	4.77317
FXYD5	5.0509	7.34211	24.431	8.64628e-06	0.000700857	4.76809
GPX3	3.60207	8.06329	24.3121	8.82906e-06	0.000711026	4.74765
HCFC1R1	4.09419	8.75285	24.1796	9.03825e-06	0.000718256	4.72472
GJA1	5.20976	6.15799	24.1626	9.06557e-06	0.000718256	4.72177
ECM1	3.4038	7.14538	24.0872	9.18785e-06	0.000718256	4.70862
SLC43A3	3.64876	6.42414	24.0743	9.20904e-06	0.000718256	4.70636
CDA	4.5711	7.01702	24.0286	9.2842e-06	0.000718256	4.69838
CDH2	2.9918	6.93386	24.0227	9.29407e-06	0.000718256	4.69733
GAN	-2.9634	5.07443	-24.0045	9.32424e-06	0.000718256	4.69415
IL32	5.01331	7.0335	23.8431	9.59785e-06	0.000729659	4.66568
COCH	3.57494	7.86198	23.8193	9.63896e-06	0.000729659	4.66147
ZIC1	-3.8767	6.07611	-23.8092	9.65644e-06	0.000729659	4.65969
OSR2	-4.72254	6.19862	-23.7799	9.7076e-06	0.000729659	4.65447
PHF2	-3.41326	5.44758	-23.7009	9.84708e-06	0.000735683	4.64039
SMCO4	3.4484	6.92445	23.5822	1.00611e-05	0.000736211	4.61913
AP1S2	3.12531	7.1066	23.541	1.01368e-05	0.000736211	4.61171
SYNGR3	2.94842	8.00346	23.5377	1.01429e-05	0.000736211	4.61111
FNDC3B	3.48098	7.92548	23.5338	1.01502e-05	0.000736211	4.6104
ARG2	2.96869	5.60892	23.5334	1.01509e-05	0.000736211	4.61033
PRR15L	-3.8966	6.75897	-23.4952	1.02218e-05	0.000737041	4.60343
MLPH	-3.22484	9.48779	-23.398	1.04049e-05	0.000737977	4.58583
FOXA1	-4.7391	6.83263	-23.3968	1.04072e-05	0.000737977	4.5856
ETV5	3.28918	6.41329	23.3936	1.04133e-05	0.000737977	4.58502
WLS	3.13684	6.77796	23.3082	1.05778e-05	0.000742715	4.56945
CAPG	3.11024	7.90208	23.2818	1.06292e-05	0.000742715	4.56463
PSG9	4.31394	7.03294	23.2662	1.06598e-05	0.000742715	4.56177
HMGA2	4.01088	5.97476	23.2146	1.07618e-05	0.000745498	4.5523
RNASET2	-3.52911	8.48314	-23.1853	1.082e-05	0.000745498	4.54692
NMNAT2	3.22941	6.26357	23.1285	1.09343e-05	0.00074603	4.53645
JUN	3.05978	8.71175	23.1218	1.0948e-05	0.00074603	4.5352
GREB1	-6.40585	7.12623	-23.0512	1.10923e-05	0.00075173	4.52214
COBL	-3.24977	6.33591	-23.0218	1.11532e-05	0.000751748	4.51667
XBP1	-4.18014	9.20258	-22.9173	1.13727e-05	0.000755763	4.49719
CXADR	4.64974	6.85389	22.8599	1.14955e-05	0.000755763	4.48644
HEY2	-3.76609	5.97481	-22.8543	1.15075e-05	0.000755763	4.48539
TRIM58	3.86971	5.57033	22.7931	1.16403e-05	0.000755763	4.47389
ARMCX2	3.00498	7.92549	22.7899	1.16474e-05	0.000755763	4.47328
PIK3R1	-3.52076	7.49328	-22.7694	1.16923e-05	0.000755763	4.46942
LARP6	3.11941	5.9198	22.7671	1.16975e-05	0.000755763	4.46898
SLC27A6	-4.61975	6.21767	-22.7658	1.17002e-05	0.000755763	4.46874
EVL	-2.84861	7.60277	-22.7274	1.17853e-05	0.000757309	4.46148
UGT2B15	-4.37941	6.37633	-22.6971	1.18528e-05	0.000757721	4.45575
FOSL1	4.37361	7.01894	22.6695	1.19146e-05	0.00075777	4.45052
TUBB2A	3.75509	8.88599	22.6271	1.20106e-05	0.000759974	4.44246
SERTAD2	3.6204	6.81913	22.4881	1.23316e-05	0.000773248	4.41592
CSRP2	3.25289	7.35312	22.4824	1.2345e-05	0.000773248	4.41482
RASIP1	3.95815	6.3246	22.4425	1.24392e-05	0.000775233	4.40716
TSPO	3.28299	7.90506	22.3733	1.26049e-05	0.000776342	4.39382
TGFB1	3.46751	6.82415	22.3643	1.26268e-05	0.000776342	4.39207
PSMB8	3.24638	5.96843	22.3568	1.26448e-05	0.000776342	4.39062
MCAM	4.16447	7.08002	22.272	1.28521e-05	0.000785183	4.3742
REXO2	2.7701	9.63688	22.1834	1.30735e-05	0.000787518	4.35692
C3orf14	-3.6164	9.66775	-22.1768	1.30902e-05	0.000787518	4.35563
TGFB1I1	4.66866	6.18952	22.1739	1.30975e-05	0.000787518	4.35507
ANPEP	3.18846	6.12199	22.1554	1.31444e-05	0.000787518	4.35145
CCR10	3.59816	5.85561	21.999	1.3549e-05	0.000807862	4.32071
ZNF22	2.92121	8.16974	21.7156	1.43222e-05	0.000847582	4.26425
UBE2L6	3.37589	7.18883	21.6934	1.4385e-05	0.000847582	4.25978
TPD52L1	-2.84257	9.7002	-21.681	1.44202e-05	0.000847582	4.25729
PDLIM4	2.701	6.39917	21.58	1.47113e-05	0.000858725	4.23689
GADD45A	3.22594	8.87205	21.5674	1.47483e-05	0.000858725	4.23432
PYGL	2.95557	7.60089	21.4796	1.50079e-05	0.000862081	4.21648
TGM2	4.69758	7.42466	21.4786	1.50111e-05	0.000862081	4.21626
ELF1	-2.67022	8.27821	-21.4679	1.50429e-05	0.000862081	4.21409
IL7R	4.56235	6.78904	21.4542	1.5084e-05	0.000862081	4.2113
SLC16A1	3.74964	7.81613	21.3558	1.53837e-05	0.000871976	4.19114
FYN	4.48766	6.73509	21.35	1.54015e-05	0.000871976	4.18996
OR7E14P	-2.92199	4.9555	-21.3285	1.5468e-05	0.000871976	4.18554
HBQ1	3.03223	6.04056	21.3012	1.55531e-05	0.000872804	4.17991
PER2	-2.79553	5.3321	-21.1879	1.59121e-05	0.000888928	4.15647
SC5D	-3.12938	6.14795	-21.1458	1.60482e-05	0.000892509	4.14772
ADAT1	-3.05934	6.14231	-21.1063	1.61772e-05	0.000895667	4.13948
LIMA1	3.23353	8.6678	21.0709	1.62935e-05	0.0008981	4.1321
HLA-B	3.21997	10.251	21.0467	1.63738e-05	0.000898533	4.12704
MPZL2	-3.54846	5.62081	-20.9905	1.65622e-05	0.000904864	4.11525
MPPED2	-4.36218	5.99584	-20.8971	1.68814e-05	0.000918258	4.09556
EIF4EBP1	2.80025	8.76166	20.8636	1.69976e-05	0.00092054	4.08848
TRIO	2.69837	7.51876	20.7976	1.72293e-05	0.000929036	4.07448
NMD3	-3.30141	9.99557	-20.7264	1.7484e-05	0.000934777	4.0593
PGM1	2.58787	8.17199	20.7257	1.74865e-05	0.000934777	4.05915
SAMD4A	2.89681	7.62275	20.7011	1.75753e-05	0.000935491	4.0539
EGFR	3.4967	7.19933	20.6098	1.79107e-05	0.000949269	4.03432
EXTL2	3.53974	7.14785	20.5609	1.80939e-05	0.000951582	4.02376
RABAC1	2.8616	8.8891	20.5459	1.81502e-05	0.000951582	4.02054
STC2	-3.03521	9.18374	-20.5368	1.81846e-05	0.000951582	4.01857
QDPR	2.8901	7.92491	20.4828	1.83908e-05	0.000958329	4.00687
ADM	2.80894	6.70401	20.4214	1.8628e-05	0.000959117	3.99354
MAP7	-3.0654	6.12426	-20.4178	1.86422e-05	0.000959117	3.99275
MLLT11	4.13785	7.89552	20.407	1.86844e-05	0.000959117	3.9904
NUAK1	3.64782	7.69718	20.3991	1.87152e-05	0.000959117	3.98869
NES	2.75916	7.17147	20.2988	1.91141e-05	0.00097553	3.96673
ABCA12	-2.57384	5.18071	-20.2229	1.94224e-05	0.000987201	3.95005
KIAA1324	-3.29332	5.46651	-20.1932	1.9545e-05	0.000989378	3.94349
LAMC1	3.16051	8.05869	20.1707	1.96385e-05	0.000990067	3.93851
STC1	-3.6289	6.63677	-20.1366	1.97811e-05	0.000993219	3.93096
DUSP1	2.66438	8.72274	20.032	2.0226e-05	0.00101146	3.90772
ARHGDIB	2.87339	6.56268	19.935	2.06499e-05	0.00102499	3.88601
FBN2	4.927	6.00964	19.9164	2.07326e-05	0.00102499	3.88182
EIF5A	3.88281	8.51686	19.9138	2.07444e-05	0.00102499	3.88123
MT1E	3.81412	8.42628	19.8892	2.08541e-05	0.00102632	3.8757
L1CAM	2.95239	6.07176	19.8559	2.1004e-05	0.00102961	3.86819
MAFB	-4.12506	5.90855	-19.7915	2.12978e-05	0.0010399	3.85362
RAB25	-4.38942	6.88329	-19.7603	2.14418e-05	0.00104283	3.84655
FOS	-3.25022	5.68226	-19.6542	2.19409e-05	0.00106293	3.82237
FSCN1	2.87513	6.37351	19.5968	2.22167e-05	0.00106899	3.80923
ZFP36L2	-2.48353	8.71233	-19.5923	2.22383e-05	0.00106899	3.80821
VCL	2.48577	9.05438	19.5454	2.24675e-05	0.00107115	3.79741
LOX	3.57714	5.86774	19.5236	2.25746e-05	0.00107115	3.7924
H2BC12	-3.26261	9.90262	-19.5217	2.25842e-05	0.00107115	3.79195
PSG6	2.79554	6.41393	19.5127	2.26287e-05	0.00107115	3.78988
ADGRL2	4.06965	6.83501	19.4709	2.2837e-05	0.00107405	3.78022
CDC20	2.55533	9.58364	19.4402	2.29915e-05	0.00107405	3.77311
LYPD3	-3.77315	6.68007	-19.4392	2.29965e-05	0.00107405	3.77288
PIK3CD	2.67194	6.32015	19.4313	2.30364e-05	0.00107405	3.77106
TIE1	2.88621	5.38346	19.3784	2.33063e-05	0.00107998	3.75876
FGFR1	2.85302	7.39608	19.3575	2.34136e-05	0.00107998	3.75391
MT1X	2.55152	10.0697	19.3553	2.34249e-05	0.00107998	3.7534
DNAJB4	3.7709	6.39933	19.3336	2.35375e-05	0.00108116	3.74834
RRAS	3.63258	7.47291	19.3136	2.3642e-05	0.00108183	3.74366
ANK3	-4.49569	6.60831	-19.2975	2.37266e-05	0.00108183	3.73988
GNAL	3.48181	6.14848	19.2707	2.38675e-05	0.00108427	3.73362
HEG1	4.53256	7.07047	19.2232	2.41207e-05	0.00109177	3.72246
SLC2A3	2.37555	5.68581	19.1728	2.43926e-05	0.00109762	3.7106
BMP7	-4.80141	6.75773	-19.1656	2.44316e-05	0.00109762	3.70891
PINK1	2.49572	7.77312	19.1495	2.45197e-05	0.00109762	3.70509
FKBP1B	4.27981	5.84882	19.1322	2.46141e-05	0.00109762	3.70102
ARL2	2.37047	8.49966	19.118	2.46925e-05	0.00109762	3.69765
CARD10	2.37863	7.15983	19.0809	2.48981e-05	0.00110281	3.68887
FAM216A	2.62916	7.22845	18.9946	2.53848e-05	0.00111777	3.66833
HBEGF	2.88157	5.99292	18.9891	2.54162e-05	0.00111777	3.66702
GPC3	2.43019	5.56561	18.943	2.56813e-05	0.00112318	3.656
RBM47	-4.03138	6.77291	-18.9105	2.58704e-05	0.00112318	3.64821
VARS1	2.46073	6.95752	18.91	2.58733e-05	0.00112318	3.64809
PRCP	3.00518	9.03839	18.9006	2.59284e-05	0.00112318	3.64583
MSX2	-3.26584	6.12959	-18.8807	2.6045e-05	0.00112318	3.64106
CHN1	2.33875	7.65029	18.8743	2.60826e-05	0.00112318	3.63952
CLIP4	2.5413	5.3031	18.79	2.65858e-05	0.00113537	3.61919
SOCS2	-3.23835	7.57208	-18.7898	2.65875e-05	0.00113537	3.61913
TACC1	2.95256	8.54956	18.7697	2.67091e-05	0.00113537	3.61427
FBN1	3.20824	5.93995	18.7659	2.67318e-05	0.00113537	3.61336
DENND2D	-3.691	6.26775	-18.7227	2.69966e-05	0.00114115	3.60286
PLAT	3.27719	5.74198	18.6735	2.73013e-05	0.00114115	3.5909
CTSZ	4.36879	6.3685	18.6596	2.73885e-05	0.00114115	3.5875
RBFOX2	2.50733	8.09406	18.6591	2.73917e-05	0.00114115	3.58738
MMD	2.74957	6.83115	18.6434	2.74899e-05	0.00114115	3.58356
TFAP2C	-3.96124	7.39206	-18.6188	2.76453e-05	0.00114115	3.57755
STAG3	2.51628	6.47938	18.601	2.77584e-05	0.00114115	3.57319
DDX43	-2.30349	5.19268	-18.5942	2.78021e-05	0.00114115	3.57151
PXDC1	2.81089	6.50351	18.5935	2.78061e-05	0.00114115	3.57136
GNG11	2.65159	5.71613	18.582	2.78799e-05	0.00114115	3.56853
FLNC	3.87814	7.53253	18.5819	2.78801e-05	0.00114115	3.56852
RBM48	-2.89538	5.4299	-18.5443	2.81225e-05	0.00114729	3.55927
EGR3	-3.87332	6.07911	-18.488	2.84899e-05	0.00115846	3.54541
SH3BGRL3	2.32951	9.03642	18.4618	2.86627e-05	0.00116168	3.53894
XIST	-3.90059	5.56918	-18.4341	2.8847e-05	0.00116244	3.53209
PLOD1	2.72365	7.42387	18.4308	2.88689e-05	0.00116244	3.53127
ST6GALNAC2	-4.27819	7.21283	-18.3954	2.91067e-05	0.00116822	3.5225
LGALS1	2.51549	11.184	18.3612	2.93388e-05	0.00117374	3.51399
MATN2	2.49134	8.30691	18.2674	2.99868e-05	0.001195	3.49059
H2AC8	-2.27387	5.83652	-18.2566	3.0063e-05	0.001195	3.48787
PROCR	2.98867	7.51837	18.2016	3.04522e-05	0.00120556	3.47407
APH1A	-2.44645	7.82395	-18.1917	3.0523e-05	0.00120556	3.47157
CTSD	-2.28661	7.52281	-18.1521	3.08081e-05	0.00121296	3.46159
OPTN	3.05835	7.72989	18.0909	3.12549e-05	0.00122205	3.44612
PDLIM7	2.38211	6.50493	18.0788	3.13442e-05	0.00122205	3.44306
ACAT1	2.25764	8.55073	18.0681	3.14235e-05	0.00122205	3.44034
SEC14L1	2.23386	8.77364	18.0668	3.14332e-05	0.00122205	3.44001
RPP25	2.25853	7.46122	18.0455	3.15915e-05	0.00122437	3.43461
OXTR	3.4566	7.43632	18.0269	3.17315e-05	0.00122596	3.42985
PSMD6	-2.32828	11.5518	-17.9669	3.21855e-05	0.00123964	3.41457
LMCD1	2.97287	6.85858	17.943	3.23691e-05	0.00124285	3.40844
LONP1	2.23786	8.32188	17.9154	3.25817e-05	0.00124366	3.40139
KLF6	2.4143	7.3783	17.9143	3.25907e-05	0.00124366	3.40109
ZBTB18	4.161	6.12323	17.8804	3.28546e-05	0.00124989	3.3924
BCAT1	2.68601	6.08497	17.8464	3.31223e-05	0.00125621	3.38366
NIT2	-2.41825	8.13203	-17.8233	3.33059e-05	0.00125895	3.37769
MYRF	2.99799	6.46992	17.8001	3.34915e-05	0.00125895	3.3717
ADD3	2.96289	7.64368	17.7992	3.3499e-05	0.00125895	3.37146
H2BC9	-2.58948	7.17811	-17.7617	3.38016e-05	0.00126293	3.36175
PRSS8	-2.55372	5.53564	-17.7608	3.38084e-05	0.00126293	3.36153
TRIP10	2.76283	7.14248	17.7049	3.42661e-05	0.00127618	3.34701
CLGN	4.07616	6.35589	17.6496	3.47259e-05	0.00128768	3.33261
CALU	2.40175	9.97079	17.6332	3.48638e-05	0.00128768	3.32832
FHL1	2.79362	9.05645	17.6306	3.48863e-05	0.00128768	3.32763
SLC35G2	2.94037	5.54772	17.5515	3.5561e-05	0.00130482	3.3069
TBC1D30	-2.50221	5.45288	-17.5515	3.55612e-05	0.00130482	3.3069
AMIGO2	-3.76282	9.19898	-17.469	3.62823e-05	0.00132278	3.28515
DLGAP4	2.16422	6.45557	17.4609	3.6354e-05	0.00132278	3.28301
MUC5B	-2.16356	6.35993	-17.4591	3.63707e-05	0.00132278	3.28252
PGR	-2.18815	5.25828	-17.4396	3.65439e-05	0.0013252	3.27737
GEM	3.06588	6.11268	17.4113	3.67979e-05	0.00132789	3.26986
TSPAN1	-2.17982	6.08311	-17.4075	3.68322e-05	0.00132789	3.26884
FZD1	-2.5561	6.12828	-17.3498	3.7357e-05	0.00134045	3.2535
FAM102A	-3.07819	8.15848	-17.3454	3.73969e-05	0.00134045	3.25234
EMP3	4.41174	6.73369	17.3133	3.76933e-05	0.00134363	3.24377
S100A2	3.13011	6.25727	17.3124	3.77022e-05	0.00134363	3.24351
PCLO	2.97932	7.04251	17.2943	3.78708e-05	0.00134577	3.23866
PRSS23	-2.22123	10.3106	-17.2789	3.80143e-05	0.00134701	3.23456
CRLF3	2.12477	7.39921	17.2201	3.85706e-05	0.00136216	3.21877
PTPRG	-2.60594	5.12407	-17.2106	3.86616e-05	0.00136216	3.21621
ASPH	2.10648	9.57921	17.1347	3.9396e-05	0.00138188	3.19574
CLDN4	-2.49088	6.38281	-17.1298	3.9444e-05	0.00138188	3.19441
OGFRL1	2.3673	6.90386	17.117	3.95703e-05	0.0013824	3.19093
ERBB4	-2.884	5.14248	-17.0984	3.97536e-05	0.0013849	3.1859
SIDT1	-3.53708	5.66525	-17.0243	4.04964e-05	0.00140222	3.16573
PDK3	-2.2555	6.14764	-17.0176	4.05646e-05	0.00140222	3.1639
MFAP2	2.8652	7.32403	17.0047	4.06955e-05	0.00140222	3.16039
PSMB9	3.60697	6.18028	16.9834	4.09128e-05	0.00140222	3.15458
HBP1	-2.59154	8.0206	-16.983	4.09174e-05	0.00140222	3.15446
ADGRE5	2.61397	6.84833	16.9819	4.09291e-05	0.00140222	3.15414
NAP1L2	-2.35416	4.54752	-16.9572	4.11829e-05	0.00140442	3.1474
COL4A1	4.17643	6.51407	16.9537	4.12199e-05	0.00140442	3.14642
RMDN1	-2.19103	9.01416	-16.8671	4.21278e-05	0.00141699	3.12264
CLDN7	-3.39747	6.75231	-16.8572	4.22334e-05	0.00141699	3.11991
OLFM1	-3.53845	6.03718	-16.8553	4.22541e-05	0.00141699	3.11937
ZNF140	-3.14944	5.48399	-16.8482	4.23294e-05	0.00141699	3.11743
AKR1C2	-2.56178	8.72817	-16.8317	4.25068e-05	0.00141699	3.11286
TPTE	-2.21578	4.77348	-16.8285	4.25417e-05	0.00141699	3.11196
IMPA2	2.1492	8.12374	16.8237	4.2593e-05	0.00141699	3.11064
TWIST1	3.31792	5.60835	16.8145	4.26918e-05	0.00141699	3.10811
ARHGAP29	2.65062	8.3399	16.8141	4.26969e-05	0.00141699	3.10798
ITM2C	3.2819	7.35845	16.7999	4.28508e-05	0.00141699	3.10405
DR1	2.13731	8.15066	16.7921	4.29356e-05	0.00141699	3.10189
HMOX2	2.20833	8.49475	16.7899	4.29598e-05	0.00141699	3.10127
SLC16A6	-2.945	5.76345	-16.7672	4.32078e-05	0.00142139	3.09498
FERMT2	2.3816	9.14201	16.7291	4.36276e-05	0.00142777	3.0844
AKT3	4.18184	6.43008	16.7244	4.36805e-05	0.00142777	3.08308
MT1HL1	2.26336	9.69953	16.7098	4.38426e-05	0.00142777	3.07902
CD55	-2.17162	7.78613	-16.7081	4.38624e-05	0.00142777	3.07853
CBFA2T3	-2.56019	5.75293	-16.6578	4.44292e-05	0.00144162	3.06448
THOC6	2.78398	7.35216	16.6476	4.45443e-05	0.00144162	3.06164
LOC728392	3.13908	5.95465	16.6324	4.47186e-05	0.00144162	3.05737
CDC42EP3	3.97357	5.97902	16.6294	4.47527e-05	0.00144162	3.05653
TCEAL9	5.07754	6.78548	16.5896	4.52117e-05	0.001451	3.04535
PPIC	-2.15909	9.4399	-16.5839	4.52778e-05	0.001451	3.04375
MYL6B	2.33873	8.7487	16.5658	4.54884e-05	0.00145399	3.03866
ANXA9	-3.27037	6.11817	-16.4842	4.6455e-05	0.00147788	3.0156
MPRIP	2.44731	8.63027	16.4826	4.64742e-05	0.00147788	3.01515
ZNF750	-2.17615	4.26458	-16.4721	4.65995e-05	0.00147808	3.01219
UROD	2.11511	8.51337	16.4595	4.67517e-05	0.00147912	3.00861
SERPINB7	3.384	6.12677	16.429	4.71223e-05	0.00148705	2.99994
TNNC1	2.29286	5.46317	16.3842	4.76736e-05	0.00149711	2.98717
UBE2S	2.31274	10.4132	16.3835	4.76826e-05	0.00149711	2.98696
MCM9	-2.69091	5.2996	-16.3524	4.80686e-05	0.00150542	2.9781
CCND1	-2.10194	9.1163	-16.3269	4.83889e-05	0.00151164	2.9708
PRKAG2	2.2018	6.79364	16.2985	4.87494e-05	0.00151716	2.96264
TUBD1	-3.17716	8.71232	-16.2937	4.88103e-05	0.00151716	2.96126
BSPRY	-2.43899	5.8087	-16.2724	4.9083e-05	0.00151767	2.95513
CTSC	2.02927	7.83932	16.2614	4.92238e-05	0.00151767	2.95198
ACSF2	2.03473	7.27733	16.2575	4.92748e-05	0.00151767	2.95084
UGDH	-4.08701	9.19655	-16.2457	4.94273e-05	0.00151767	2.94744
CHRDL1	3.72912	5.70763	16.2448	4.94386e-05	0.00151767	2.94719
TPBG	-2.13746	10.2551	-16.2319	4.9606e-05	0.00151905	2.94347
GALNT2	2.50954	7.88393	16.1872	5.01909e-05	0.00153317	2.93056
NMT1	2.04648	9.05218	16.1432	5.07753e-05	0.00154721	2.91781
GPD1L	-3.40511	7.8654	-16.1043	5.12999e-05	0.00155937	2.90648
CCDC170	-3.28113	5.62807	-16.0587	5.19221e-05	0.00157442	2.89318
ZNF268	-2.27087	4.81714	-16.0494	5.20504e-05	0.00157446	2.89046
FOXD1	3.33109	8.55363	15.9916	5.28547e-05	0.0015949	2.87353
PLIN2	2.72481	7.70057	15.9516	5.3421e-05	0.00160632	2.86176
AHSG	2.2738	5.76631	15.9466	5.34922e-05	0.00160632	2.86029
SLC39A6	-2.74704	11.0657	-15.9309	5.37163e-05	0.00160789	2.85567
FSD1	2.76439	6.48205	15.9248	5.38038e-05	0.00160789	2.85388
FAM171A1	2.88605	6.26379	15.8688	5.46164e-05	0.00162644	2.83731
SEMA3C	-2.28422	10.1369	-15.864	5.46866e-05	0.00162644	2.83589
MEIS1	-3.0815	5.76752	-15.8325	5.51496e-05	0.00163628	2.82656
TRMT2B	-2.60237	5.64658	-15.8053	5.55549e-05	0.00164437	2.81846
DNM1	2.40882	6.33674	15.7887	5.58033e-05	0.00164608	2.81353
NELFCD	-1.94053	9.71604	-15.7838	5.58779e-05	0.00164608	2.81205
FZD5	-2.08734	5.19384	-15.7493	5.64001e-05	0.00165752	2.80175
DDIT4	-2.80645	7.61194	-15.7224	5.68109e-05	0.00166203	2.79371
CLIP3	3.44681	6.85824	15.7217	5.68215e-05	0.00166203	2.7935
SIAH2	-1.967	7.83647	-15.6982	5.71845e-05	0.00166716	2.78645
STT3A	2.27747	8.60436	15.6929	5.72659e-05	0.00166716	2.78487
HTRA2	2.07793	7.84969	15.6814	5.74453e-05	0.00166754	2.78141
KCTD3	-3.18824	7.21151	-15.6649	5.7703e-05	0.00166754	2.77645
TSPAN3	1.91731	8.85384	15.6615	5.77551e-05	0.00166754	2.77545
MT1G	1.97076	9.0281	15.6576	5.78167e-05	0.00166754	2.77427
H2BC5	-4.47339	8.16765	-15.6434	5.80398e-05	0.00167009	2.76999
ENG	1.91754	5.69071	15.6119	5.85398e-05	0.00168058	2.76048
CENPN	-2.05236	8.64096	-15.5798	5.90538e-05	0.00168888	2.75079
ATRNL1	-1.9892	4.82609	-15.5763	5.91107e-05	0.00168888	2.74972
PPM1D	-3.02253	9.83145	-15.5684	5.92374e-05	0.00168888	2.74734
PTPRM	1.97145	5.94279	15.5523	5.94996e-05	0.00169096	2.74244
TRIM33	-2.33068	8.38577	-15.5445	5.96259e-05	0.00169096	2.74009
MPP6	2.66589	5.69645	15.5303	5.98579e-05	0.00169096	2.73577
SATB1	1.94657	5.47163	15.5254	5.99386e-05	0.00169096	2.73428
PHGDH	2.98022	7.15467	15.5174	6.00696e-05	0.00169096	2.73186
PRELID3B	-1.89601	8.0083	-15.5065	6.02485e-05	0.00169096	2.72855
TSPAN5	2.0828	5.89219	15.5055	6.02648e-05	0.00169096	2.72825
BSG	1.94099	9.68149	15.4643	6.09508e-05	0.00170635	2.71568
FDFT1	-2.31285	9.56768	-15.4402	6.13555e-05	0.00171381	2.70833
DFFA	2.07071	7.95049	15.4019	6.20061e-05	0.00172809	2.6966
TYRP1	-1.9502	4.38379	-15.3794	6.23927e-05	0.00173496	2.68969
CCN3	1.88966	5.30698	15.3476	6.29437e-05	0.00174522	2.67991
RBM23	-3.79386	6.65998	-15.3419	6.30429e-05	0.00174522	2.67816
RIMS2	1.95148	6.18671	15.3191	6.34425e-05	0.00175141	2.67113
ZNF14	-1.93259	5.39564	-15.3131	6.35491e-05	0.00175141	2.66926
CST6	2.4868	5.54786	15.244	6.47802e-05	0.00177517	2.64789
DRAP1	2.00695	8.3897	15.2311	6.5015e-05	0.00177517	2.64386
MT1H	2.35571	8.81401	15.23	6.50343e-05	0.00177517	2.64353
ADAM19	2.47111	5.14857	15.2256	6.51144e-05	0.00177517	2.64216
PPP1R3D	-4.48393	7.34869	-15.2167	6.52756e-05	0.00177517	2.63941
MRC2	2.24981	8.16198	15.2154	6.52996e-05	0.00177517	2.639
CADPS2	-2.2421	5.51137	-15.2092	6.54129e-05	0.00177517	2.63706
EPB41L2	2.60928	8.62776	15.1817	6.5917e-05	0.00178494	2.62851
DDX10	2.15403	7.75408	15.1725	6.60872e-05	0.00178565	2.62563
AKR1C1	-2.21939	9.13868	-15.1614	6.62919e-05	0.00178729	2.62219
PERP	-2.53253	9.15775	-15.1483	6.65357e-05	0.00178893	2.61809
LRRC15	2.06027	5.96757	15.1427	6.66413e-05	0.00178893	2.61632
H2AC6	-4.97579	6.70801	-15.121	6.70484e-05	0.00179564	2.60953
FN1	3.87698	9.23927	15.1139	6.7181e-05	0.00179564	2.60733
TAP1	2.262	6.61596	15.0841	6.77462e-05	0.00179988	2.59798
KTN1	1.94287	9.82784	15.0827	6.77733e-05	0.00179988	2.59753
CERS2	-1.93588	9.95032	-15.0756	6.79091e-05	0.00179988	2.5953
ZYX	3.15959	7.9124	15.075	6.79202e-05	0.00179988	2.59512
CD44	2.24	9.48072	15.0527	6.83482e-05	0.00180737	2.5881
SLC7A2	-1.91611	4.84277	-15.0448	6.8502e-05	0.00180758	2.5856
GABPB1-IT1	-1.89983	4.97803	-15.0314	6.8762e-05	0.00180802	2.58137
IGF2BP3	3.98733	5.69731	15.0289	6.88102e-05	0.00180802	2.58058
EZR	1.83536	9.48644	15.001	6.9355e-05	0.00181704	2.57177
MAD1L1	2.3323	6.82438	14.9963	6.94466e-05	0.00181704	2.5703
PTX3	3.27026	5.35689	14.9836	6.96977e-05	0.00181977	2.56627
SLC15A2	-1.99364	4.91829	-14.9624	7.0118e-05	0.0018269	2.55955
ZNF551	-2.47136	4.79089	-14.9509	7.03454e-05	0.00182898	2.55593
GABARAPL2	-1.95281	9.97196	-14.9426	7.05121e-05	0.00182921	2.55329
RBM7	2.07749	8.818	14.9358	7.06491e-05	0.00182921	2.55112
BIRC5	2.00268	8.31673	14.9174	7.10193e-05	0.00183496	2.54527
SYNGR1	2.50961	7.19112	14.9052	7.12659e-05	0.0018359	2.5414
SCD	-4.55118	9.64918	-14.901	7.13517e-05	0.0018359	2.54005
CPVL	2.58238	5.37127	14.8926	7.15231e-05	0.0018361	2.53737
PLAU	2.79394	6.1039	14.8792	7.17961e-05	0.0018361	2.53311
ABAT	-5.36642	7.36639	-14.8788	7.18036e-05	0.0018361	2.53299
SMARCA1	2.73944	5.17692	14.8632	7.21251e-05	0.00184052	2.52799
PFDN4	-2.45635	10.3805	-14.8227	7.29644e-05	0.00185412	2.51505
HMGB3	-2.00196	8.8073	-14.8158	7.31084e-05	0.00185412	2.51284
B4GAT1	1.82343	8.08907	14.8088	7.32551e-05	0.00185412	2.5106
HEATR6	-2.23108	9.02346	-14.8088	7.32558e-05	0.00185412	2.51058
HLA-A	2.02984	10.2783	14.796	7.35243e-05	0.00185713	2.50649
SEMA3D	1.95851	5.34752	14.7682	7.41131e-05	0.0018671	2.49756
RAB31	-2.83743	9.39338	-14.7632	7.42202e-05	0.0018671	2.49594
PBX1	-3.15722	7.74031	-14.756	7.43732e-05	0.00186716	2.49363
GBP1	1.80358	4.81277	14.7473	7.45595e-05	0.00186805	2.49083
MYH9	1.81767	7.99865	14.7221	7.51039e-05	0.0018779	2.48268
RNASE4	2.50528	5.30838	14.6813	7.59927e-05	0.00189428	2.46949
STEAP1B	3.31836	5.83829	14.678	7.60644e-05	0.00189428	2.46844
IRX5	-2.61097	5.94222	-14.6556	7.65598e-05	0.00189634	2.46116
ZNF253	-2.23587	5.49944	-14.6527	7.66233e-05	0.00189634	2.46023
HLA-C	2.02939	10.3644	14.6432	7.68352e-05	0.00189634	2.45713
CRABP1	-2.11394	5.60099	-14.6353	7.70108e-05	0.00189634	2.45457
CDC37	2.09893	9.19506	14.6292	7.71467e-05	0.00189634	2.45259
SCAF11	-1.8584	8.24426	-14.6263	7.72119e-05	0.00189634	2.45165
HSPA13	2.33047	8.8229	14.626	7.72176e-05	0.00189634	2.45156
CYP1B1	-3.88121	8.05812	-14.61	7.75787e-05	0.0018979	2.44633
LYRM4	2.25055	7.90249	14.6029	7.77385e-05	0.0018979	2.44402
EPHA2	2.63806	7.02567	14.6028	7.774e-05	0.0018979	2.444
PLEK2	2.04338	7.62397	14.582	7.82111e-05	0.00190565	2.43722
CORO1C	1.9698	10.3289	14.5348	7.92936e-05	0.00192823	2.42179
MAPK12	1.87649	5.49224	14.5119	7.98268e-05	0.00193374	2.41426
PSMF1	1.96233	8.49083	14.5062	7.99592e-05	0.00193374	2.4124
FGFR4	2.36973	6.50094	14.5017	8.00656e-05	0.00193374	2.4109
PDLIM1	1.85597	9.66239	14.498	8.01513e-05	0.00193374	2.4097
CYBRD1	2.2445	5.22139	14.4811	8.05483e-05	0.00193374	2.40415
SOX4	-2.08514	9.47957	-14.4808	8.05555e-05	0.00193374	2.40405
S100A6	1.8392	10.0702	14.4784	8.06116e-05	0.00193374	2.40327
DOP1B	-1.87488	5.30845	-14.464	8.09539e-05	0.0019382	2.39851
TENM3	2.21226	5.74656	14.4382	8.15676e-05	0.001948	2.39002
GCSH	-2.31601	9.07884	-14.4336	8.16773e-05	0.001948	2.38851
UQCC1	2.21631	7.88375	14.4259	8.18638e-05	0.0019487	2.38594
MTSS1	-2.46062	9.16167	-14.4092	8.22662e-05	0.00195453	2.38043
COBLL1	-2.52378	6.21527	-14.3821	8.29244e-05	0.00196407	2.37147
MT2A	2.18714	10.781	14.3797	8.29842e-05	0.00196407	2.37066
GPATCH2	-2.42027	5.9018	-14.3664	8.33103e-05	0.00196604	2.36625
ICAM2	2.16787	5.93399	14.3634	8.33847e-05	0.00196604	2.36524
GDPD3	-2.27917	6.07846	-14.354	8.36155e-05	0.00196642	2.36213
KLF9	-2.44522	5.94288	-14.3478	8.37687e-05	0.00196642	2.36007
BAG2	3.0833	6.81437	14.3435	8.38763e-05	0.00196642	2.35863
ALG13	-3.58929	7.16879	-14.3368	8.40417e-05	0.00196658	2.35641
TIMM13	2.19796	7.44168	14.3174	8.45255e-05	0.00197417	2.34995
THOC7	-2.07001	10.5374	-14.2731	8.56427e-05	0.0019965	2.33517
DHCR7	-2.14212	7.93878	-14.2587	8.60102e-05	0.00200131	2.33034
DENND5A	2.01793	8.23935	14.2404	8.64787e-05	0.00200745	2.32422
SYBU	-2.99368	6.40601	-14.2338	8.66479e-05	0.00200745	2.32202
LOC100996756	-1.80247	5.08461	-14.2295	8.67596e-05	0.00200745	2.32057
LDAH	-2.06993	5.80175	-14.2076	8.73289e-05	0.00201686	2.3132
RAP1GAP2	2.28008	7.63054	14.1828	8.79774e-05	0.00202609	2.30486
GJC1	2.10777	5.11596	14.1798	8.80551e-05	0.00202609	2.30387
IGSF1	-2.85385	6.86501	-14.1732	8.8229e-05	0.00202633	2.30164
ADGRE1	2.3586	6.03177	14.149	8.88702e-05	0.00203728	2.29348
CA12	-2.13078	7.13937	-14.1349	8.92463e-05	0.00204213	2.28872
MAFF	2.49193	6.80339	14.1261	8.94827e-05	0.00204376	2.28573
ZNF394	-2.05137	6.15772	-14.1118	8.98677e-05	0.00204653	2.28089
TFF3	-4.08263	6.82303	-14.1093	8.99336e-05	0.00204653	2.28006
PIAS3	-1.72782	7.70178	-14.0849	9.05975e-05	0.00205786	2.27176
NDRG1	1.73505	9.21953	14.0709	9.09794e-05	0.00205861	2.26702
SMPDL3B	1.72415	5.12997	14.0669	9.10881e-05	0.00205861	2.26567
ETHE1	1.91068	7.97294	14.0645	9.11548e-05	0.00205861	2.26484
ECI2	2.12627	7.91874	14.0592	9.12986e-05	0.00205861	2.26306
ZNF165	-2.63856	5.18413	-14.0476	9.16197e-05	0.00205861	2.2591
KDM1A	2.05681	8.37583	14.0468	9.16405e-05	0.00205861	2.25884
DRAM1	2.46568	6.71368	14.0413	9.17924e-05	0.00205861	2.25697
DEGS1	2.40281	8.12111	14.0297	9.21167e-05	0.00206215	2.25299
C9orf78	-1.78433	7.32447	-14.0157	9.25047e-05	0.00206424	2.24825
WWP1	-2.44964	9.1451	-14.0053	9.27978e-05	0.00206424	2.24467
PMP22	1.77041	7.49366	14.004	9.28321e-05	0.00206424	2.24426
EFEMP2	3.58178	6.71928	14.0025	9.28758e-05	0.00206424	2.24372
PKIG	2.08176	6.23502	13.9719	9.37404e-05	0.00207767	2.23326
CDC34	2.04203	7.60206	13.9693	9.38152e-05	0.00207767	2.23236
C4orf19	-2.62219	6.71574	-13.9554	9.42105e-05	0.00208136	2.22761
SLC6A15	3.10938	5.72288	13.9516	9.43175e-05	0.00208136	2.22632
WWC1	1.76572	7.3517	13.9131	9.54282e-05	0.0020924	2.21309
IPO5	1.97049	9.26147	13.9101	9.55154e-05	0.0020924	2.21206
RRAS2	2.06698	8.02954	13.9028	9.57282e-05	0.0020924	2.20954
MAPRE2	1.88372	6.72913	13.9028	9.57296e-05	0.0020924	2.20952
RMND1	-2.16213	7.63968	-13.9004	9.57991e-05	0.0020924	2.2087
FAM174B	-1.80804	5.9791	-13.8993	9.58297e-05	0.0020924	2.20834
IDH1	-2.7708	8.67969	-13.8849	9.62515e-05	0.00209791	2.20338
MAPK6	-1.71348	9.95138	-13.85	9.72825e-05	0.00211293	2.19133
BIN1	3.58033	7.19243	13.8448	9.74372e-05	0.00211293	2.18953
ZNF580	1.92008	7.53056	13.8443	9.74519e-05	0.00211293	2.18936
ERI3	1.98237	6.50637	13.8298	9.78871e-05	0.00211714	2.18432
CHORDC1	1.69285	8.74097	13.8264	9.79872e-05	0.00211714	2.18316
CISD1	2.25957	8.4471	13.8109	9.84539e-05	0.00212352	2.17778
POLR2E	1.69654	9.22829	13.7887	9.91276e-05	0.00213176	2.17006
TCEAL4	-2.17415	9.58123	-13.7773	9.94737e-05	0.00213176	2.16612
ANXA5	2.08506	10.0186	13.7753	9.95358e-05	0.00213176	2.16541
LDLR	-1.80703	8.81181	-13.7715	9.96513e-05	0.00213176	2.1641
PEX7	-2.56289	6.21586	-13.7701	9.96953e-05	0.00213176	2.1636
GINS2	-1.84636	8.2704	-13.7613	9.9965e-05	0.00213385	2.16054
TLK2	-2.04697	8.06082	-13.7399	0.000100626	0.00214383	2.15307
MEPCE	-2.10262	7.47678	-13.735	0.000100778	0.00214383	2.15136
FLOT1	2.13252	9.57238	13.7269	0.00010103	0.00214407	2.14854
SLC4A2	1.86521	7.31302	13.7151	0.000101398	0.00214407	2.14442
GLRX	1.72403	7.66641	13.7131	0.00010146	0.00214407	2.14373
IFI27	-2.39701	5.93119	-13.7124	0.000101481	0.00214407	2.14349
SF3A2	2.0593	6.16305	13.6959	0.000102	0.00215128	2.13771
GLT8D2	2.30749	5.86132	13.6882	0.000102244	0.00215128	2.13501
FADS3	2.81647	7.76615	13.685	0.000102343	0.00215128	2.13391
RGS2	3.3395	5.48882	13.6708	0.000102796	0.00215568	2.12891
PSME3	1.69674	8.60422	13.6633	0.000103034	0.00215568	2.12628
CDKN1B	-2.60339	8.85197	-13.6621	0.000103074	0.00215568	2.12585
NQO1	-1.86193	9.98373	-13.6554	0.000103285	0.00215647	2.12352
CHST11	1.93865	5.39306	13.6225	0.000104344	0.00217492	2.11195
POLR2L	1.6849	10.917	13.6043	0.000104938	0.00218362	2.10552
INSIG1	-3.42628	8.36634	-13.583	0.000105635	0.00219445	2.09801
PMPCB	-1.74819	9.37166	-13.5748	0.000105904	0.00219637	2.09512
HERC5	1.67665	6.72044	13.5648	0.000106237	0.00219863	2.09157
TPST1	2.07441	6.66911	13.5608	0.000106369	0.00219863	2.09015
GSN	-1.92476	9.57152	-13.5553	0.000106551	0.00219863	2.08821
MR1	-1.68722	6.39454	-13.5501	0.000106723	0.00219863	2.08639
NCOA3	-4.1725	9.04159	-13.5381	0.000107124	0.00220323	2.08213
SERPING1	2.07964	5.12558	13.5276	0.000107479	0.00220687	2.07838
DHRS2	-1.84303	6.15652	-13.5212	0.000107694	0.00220763	2.07611
GNG4	1.66037	5.85421	13.512	0.000108003	0.00221033	2.07285
TIMP2	2.07859	7.37947	13.4523	0.000110044	0.00224366	2.05159
FA2H	-1.87927	5.37787	-13.4507	0.0001101	0.00224366	2.05101
GTF2F1	2.03418	7.68991	13.4485	0.000110175	0.00224366	2.05024
DIPK1A	2.33635	6.33923	13.4402	0.000110463	0.00224584	2.04727
RCC1	1.68491	8.6883	13.4318	0.000110757	0.00224814	2.04425
FKBP11	1.66305	8.93447	13.4174	0.000111258	0.00225461	2.03913
ACTN1	1.83786	10.4517	13.4055	0.000111677	0.0022594	2.03486
MYLK	2.19919	6.2448	13.3965	0.000111995	0.00226216	2.03162
POLRMT	1.63683	6.47812	13.3872	0.000112325	0.00226512	2.02828
RAB3B	3.51629	6.19943	13.3619	0.000113226	0.0022796	2.01919
MAP4K4	2.06006	7.47207	13.3552	0.000113468	0.00228076	2.01677
CHMP1B	2.05022	9.65811	13.3458	0.000113804	0.00228382	2.0134
CA2	-6.34798	8.39062	-13.3221	0.000114662	0.00229732	2.00486
PPM1E	-1.75898	4.7799	-13.2991	0.000115503	0.00230813	1.99655
SESN1	-2.64869	5.53734	-13.2972	0.000115574	0.00230813	1.99585
CREBZF	-2.34513	7.38928	-13.2662	0.000116718	0.00232045	1.98464
POLM	2.13064	6.37313	13.2656	0.000116741	0.00232045	1.98441
PSMD7	-2.30513	8.70638	-13.2653	0.000116752	0.00232045	1.98431
CTSB	1.678	9.20402	13.2536	0.000117188	0.00232409	1.98007
TRIB3	-2.0002	7.63172	-13.2504	0.00011731	0.00232409	1.97889
WDR18	2.07048	7.19726	13.2318	0.000118006	0.00233416	1.97215
ISYNA1	2.3643	7.38481	13.2176	0.000118541	0.00234101	1.967
IFI35	1.63396	6.40389	13.2002	0.000119204	0.00235034	1.96065
H2BS1	-3.29361	8.53627	-13.1847	0.0001198	0.00235493	1.95497
ECHDC2	-1.97423	6.19039	-13.1842	0.000119816	0.00235493	1.95481
TNNT1	2.02216	7.78098	13.1559	0.00012091	0.00237135	1.94446
NSFL1C	1.92126	8.31946	13.1488	0.000121186	0.00237135	1.94187
IGFBP5	-4.47077	6.88433	-13.1478	0.000121225	0.00237135	1.94149
CKB	1.95723	7.86692	13.1295	0.000121938	0.00237937	1.93481
APPBP2	-2.445	10.0358	-13.1275	0.000122019	0.00237937	1.93406
CCDC86	1.88331	7.55419	13.1171	0.000122428	0.0023836	1.93024
LSM5	-2.02724	9.57337	-13.0958	0.000123272	0.00238878	1.92241
ALAS1	2.19458	7.90309	13.0901	0.000123499	0.00238878	1.92031
MON1B	-1.91355	6.15473	-13.0834	0.000123765	0.00238878	1.91786
HLA-DMA	2.34554	6.41306	13.0827	0.000123795	0.00238878	1.91759
GALE	2.22749	7.09486	13.0758	0.000124068	0.00238878	1.91507
HDDC2	-1.80861	9.12485	-13.075	0.000124101	0.00238878	1.91477
PLPP2	-1.82789	5.29003	-13.0731	0.000124176	0.00238878	1.91408
SYPL1	-2.53572	9.03433	-13.0717	0.000124235	0.00238878	1.91354
SLC25A38	-1.75498	7.41875	-13.0599	0.000124709	0.00239418	1.9092
NRIP1	-2.56862	9.14119	-13.0407	0.000125485	0.00240535	1.90212
SNRPB	1.59694	11.1461	13.0201	0.000126326	0.00241587	1.8945
MAP7D1	2.5087	7.16813	13.0152	0.000126528	0.00241587	1.89268
ARL4D	1.67695	6.04497	13.0095	0.000126761	0.00241587	1.89057
DLEU1	1.59447	7.68497	13.0075	0.000126844	0.00241587	1.88983
TRIM37	-1.76724	11.2759	-12.995	0.000127359	0.00241587	1.88521
G6PC3	1.78712	8.61729	12.9924	0.000127469	0.00241587	1.88422
BMP5	-2.33495	5.53663	-12.9902	0.000127557	0.00241587	1.88343
VAV3	-3.52935	6.774	-12.9885	0.000127629	0.00241587	1.88279
SLC16A7	-1.58983	7.51277	-12.9847	0.000127787	0.00241587	1.88138
TAF11	-1.92246	7.87105	-12.9676	0.000128498	0.00242562	1.87504
DLX4	1.89409	6.0476	12.9578	0.00012891	0.0024297	1.87139
CBR3	-2.09878	6.05725	-12.9525	0.000129132	0.00243019	1.86943
DECR1	-2.13279	8.90911	-12.9321	0.000129994	0.00244138	1.86183
HLA-F	2.3684	8.18108	12.9292	0.00013012	0.00244138	1.86072
INA	2.96759	6.09435	12.8899	0.000131801	0.00246756	1.84606
ATXN7L3B	-1.67807	8.19383	-12.8873	0.000131914	0.00246756	1.84509
CD151	1.70898	7.54299	12.8763	0.000132391	0.00247277	1.84096
DGLUCY	1.63917	5.58936	12.8712	0.000132613	0.00247318	1.83905
FNTA	1.6363	9.62076	12.86	0.000133099	0.00247852	1.83486
DLC1	2.30695	8.30466	12.8549	0.000133324	0.00247852	1.83294
WDR13	2.19114	7.50913	12.8509	0.000133499	0.00247852	1.83144
SLC25A24	-1.78038	9.89591	-12.8372	0.000134099	0.00248594	1.82631
ADAM9	1.57149	9.69741	12.8276	0.000134526	0.00248703	1.82268
TGFBR3	2.19783	5.05912	12.8268	0.000134559	0.00248703	1.8224
DCTD	2.07608	7.79502	12.8203	0.00013485	0.0024887	1.81993
ZNF510	-1.75693	4.91445	-12.8073	0.000135427	0.00249564	1.81505
QPRT	1.97134	8.27399	12.7999	0.000135757	0.00249724	1.81227
THBS3	2.14779	7.08476	12.7963	0.000135917	0.00249724	1.81092
EML1	-3.84376	6.68006	-12.777	0.000136788	0.00250954	1.80361
CSNK2A2	1.99293	6.95681	12.7436	0.000138307	0.00253366	1.79098
EIF2D	-1.68094	8.25928	-12.7384	0.000138544	0.00253424	1.78903
ALDH1A3	2.2708	5.57129	12.7141	0.000139663	0.00254733	1.77982
CYB5R3	1.68479	9.13848	12.714	0.00013967	0.00254733	1.77976
NOSIP	1.97357	8.81553	12.6916	0.00014071	0.00256168	1.77127
RAB11FIP5	1.58775	6.48288	12.6882	0.00014087	0.00256168	1.76997
NSMCE4A	-1.57359	7.16137	-12.6644	0.00014199	0.0025767	1.76091
TMEM177	1.91443	7.11217	12.6591	0.000142241	0.0025767	1.75888
DNAJC6	2.33214	7.18789	12.6575	0.000142319	0.0025767	1.75825
SPDL1	1.84218	9.05873	12.6375	0.000143272	0.00258776	1.75061
CXorf40B	-1.62566	8.61711	-12.6319	0.000143538	0.00258776	1.74849
CMC4	-1.65804	6.99859	-12.6315	0.000143556	0.00258776	1.74835
PANK2	1.70569	7.99309	12.6233	0.000143949	0.00259109	1.74521
BCAS2	-2.12686	10.347	-12.6111	0.000144539	0.00259672	1.74053
MYC	1.65174	9.92795	12.6082	0.000144681	0.00259672	1.7394
MCCC1	-1.58403	7.57534	-12.5986	0.000145144	0.00260127	1.73574
WDR77	1.62125	8.22253	12.5871	0.000145705	0.00260755	1.73132
KIFC1	1.67699	8.31001	12.5823	0.000145939	0.00260797	1.72949
AZGP1	-1.73412	5.02512	-12.5739	0.000146349	0.00261154	1.72627
TUT4	2.9784	5.84881	12.5212	0.000148965	0.0026513	1.70596
NT5C2	-1.65706	9.38756	-12.5204	0.000149005	0.0026513	1.70566
TRAM2	1.69353	8.44374	12.502	0.000149932	0.00266398	1.69854
CNOT2	-1.65581	8.3124	-12.4962	0.000150226	0.00266538	1.6963
P2RX5	1.69526	6.33656	12.4758	0.000151265	0.00267998	1.68839
VPS35L	-1.73883	5.54794	-12.4615	0.000151994	0.00268802	1.68288
FAH	1.78852	6.8493	12.4585	0.000152152	0.00268802	1.68169
ITGA3	2.95279	6.6009	12.4428	0.000152963	0.00269494	1.67559
PLCB4	2.1372	8.69367	12.4425	0.000152978	0.00269494	1.67547
SQLE	-2.72343	9.17232	-12.4192	0.00015419	0.0027034	1.66642
MCCC2	-1.53072	8.98931	-12.4188	0.000154211	0.0027034	1.66627
PSMD12	-1.95735	9.94085	-12.4186	0.000154221	0.0027034	1.66619
RRAGD	1.5563	8.2498	12.4145	0.000154434	0.0027034	1.66461
BBIP1	-1.60813	7.88293	-12.4091	0.000154717	0.0027034	1.6625
BUD31	-1.73444	8.9321	-12.4082	0.000154767	0.0027034	1.66214
DENND2A	3.01184	6.23	12.4034	0.000155021	0.00270404	1.66025
MANSC1	-3.68518	5.80275	-12.3941	0.000155511	0.00270878	1.65663
CD320	2.59116	7.45243	12.387	0.000155885	0.00271148	1.65387
AGPS	3.02495	5.67301	12.364	0.000157112	0.00272143	1.64487
CYC1	1.58392	10.4943	12.3618	0.000157228	0.00272143	1.64403
BRWD1	-2.8295	5.24408	-12.3601	0.000157321	0.00272143	1.64334
GNA15	2.59864	5.91704	12.3598	0.000157334	0.00272143	1.64325
HSPB8	-3.28663	5.96434	-12.3545	0.000157619	0.00272256	1.64117
CD70	2.18819	6.35212	12.3367	0.00015858	0.00273535	1.63419
MAEA	1.81749	10.1047	12.3319	0.000158843	0.00273608	1.63229
TTC39A	-4.08572	6.52344	-12.3209	0.000159438	0.00274251	1.628
ZNF75D	-1.90689	5.52944	-12.3138	0.000159825	0.00274537	1.62521
TXNRD1	1.77033	9.94954	12.3004	0.00016056	0.00275417	1.61994
GASK1B	-1.52512	4.69069	-12.2804	0.000161668	0.00276934	1.61204
CPT1A	-1.80175	8.3224	-12.2714	0.000162167	0.00277407	1.6085
AP2A2	1.82252	8.34325	12.2534	0.000163173	0.00278743	1.60139
ANXA4	-2.57316	8.31136	-12.232	0.000164375	0.00280008	1.59295
BGN	2.46639	6.30414	12.2308	0.000164445	0.00280008	1.59247
SLC39A14	2.20906	7.76585	12.2252	0.000164761	0.00280008	1.59026
NR4A2	-1.92955	5.49169	-12.2214	0.000164977	0.00280008	1.58875
H2AJ	-2.72685	5.45011	-12.2203	0.000165043	0.00280008	1.5883
TNFRSF12A	1.66963	9.14605	12.2074	0.00016578	0.00280702	1.58317
NCAPG	1.5516	7.67945	12.2052	0.000165904	0.00280702	1.58231
MSRB2	-1.72884	8.45855	-12.1923	0.000166645	0.00281572	1.57718
GLE1	-1.94318	6.91071	-12.1803	0.000167335	0.00282353	1.57243
SMAD3	1.53657	7.96036	12.1753	0.000167622	0.00282453	1.57046
UPP1	1.99849	5.53946	12.1705	0.000167901	0.00282538	1.56855
CLIC4	1.78259	10.0552	12.1332	0.000170084	0.00285176	1.55369
SIGMAR1	2.27154	7.81584	12.1331	0.00017009	0.00285176	1.55365
RRP7A	2.16945	6.89473	12.132	0.000170158	0.00285176	1.55319
DAPK1	2.10779	6.56908	12.1232	0.000170677	0.00285642	1.54969
ASXL1	1.67213	7.24769	12.1186	0.000170951	0.00285642	1.54784
MT1F	1.67584	8.65298	12.1149	0.00017117	0.00285642	1.54637
PDLIM3	1.55292	5.24147	12.1118	0.000171358	0.00285642	1.5451
LSS	-1.6541	8.2745	-12.1014	0.000171974	0.00286284	1.54098
SOWAHC	3.05678	7.01012	12.0948	0.00017237	0.0028656	1.53832
NET1	-1.90942	9.64845	-12.0881	0.000172773	0.00286845	1.53564
F11R	-1.68887	7.77737	-12.0817	0.000173162	0.00287107	1.53305
GOLGA1	-2.00281	6.0973	-12.0723	0.000173731	0.00287622	1.52927
EMP2	-2.04444	9.80065	-12.0689	0.000173937	0.00287622	1.52791
BOLA1	-1.65901	7.16235	-12.0618	0.000174367	0.0028795	1.52506
SH3GL3	2.39432	5.99315	12.0392	0.000175747	0.00289596	1.51599
PHF1	1.47479	8.54046	12.0372	0.000175867	0.00289596	1.5152
LARGE1	-2.57874	6.25127	-12.034	0.000176065	0.00289596	1.51391
KCNS3	-1.64881	4.86346	-12.0235	0.000176715	0.00290281	1.50966
CREB3L1	1.94675	6.8546	12.0123	0.000177411	0.00290715	1.50513
KATNB1	1.59814	7.42215	12.0117	0.000177448	0.00290715	1.50489
EPCAM	-4.45594	8.83694	-11.9965	0.000178393	0.00291877	1.49878
GNG12	1.72058	8.87443	11.9721	0.000179926	0.00293724	1.48892
SUCO	-1.57633	8.47893	-11.9688	0.000180138	0.00293724	1.48756
ITGA5	2.3819	6.8002	11.9673	0.000180232	0.00293724	1.48696
TMBIM4	-1.78609	8.27728	-11.937	0.000182162	0.00295128	1.47468
TEAD4	2.31176	7.86684	11.935	0.000182289	0.00295128	1.47388
NREP	2.15978	7.2275	11.9333	0.000182402	0.00295128	1.47317
NMU	2.43509	5.84952	11.93	0.000182612	0.00295128	1.47184
EEF1AKNMT	-1.54552	7.20441	-11.9285	0.000182711	0.00295128	1.47122
ADCY1	-4.74224	7.68631	-11.9268	0.000182819	0.00295128	1.47053
GLIPR1	1.85114	5.58615	11.925	0.000182936	0.00295128	1.46979
BACE2	1.52236	6.36426	11.9175	0.00018342	0.00295128	1.46675
BATF	-1.62753	6.26937	-11.9147	0.000183605	0.00295128	1.46559
RTCA	1.56369	8.86637	11.9122	0.000183764	0.00295128	1.46459
F3	3.15515	6.26966	11.908	0.000184035	0.00295128	1.46289
ARPC1A	-1.60514	9.68119	-11.9069	0.000184107	0.00295128	1.46244
GRHL2	-3.6142	6.37862	-11.9018	0.000184442	0.00295128	1.46035
CFD	2.74366	7.10372	11.9004	0.000184533	0.00295128	1.45978
NUP93	1.83285	8.27772	11.8962	0.000184807	0.00295128	1.45807
CBLB	-2.14315	5.73243	-11.8923	0.000185058	0.00295128	1.4565
PLEC	1.78098	7.10257	11.885	0.000185542	0.00295128	1.45349
NME4	2.44273	9.00522	11.8846	0.000185564	0.00295128	1.45335
CAPN2	1.98113	9.87536	11.8838	0.000185615	0.00295128	1.45303
F12	1.57813	7.67291	11.8763	0.000186113	0.00295541	1.44994
REC8	2.51561	6.77722	11.8725	0.00018636	0.00295555	1.44841
TSEN34	-1.4535	8.24276	-11.8668	0.000186736	0.00295658	1.44609
SPHK1	1.86683	6.18136	11.8643	0.000186902	0.00295658	1.44507
LHFPL6	2.42333	5.41781	11.8583	0.000187303	0.00295914	1.4426
AK1	2.18248	7.68084	11.8483	0.000187968	0.00296588	1.4385
ZNF84	-1.78369	6.70713	-11.8368	0.000188738	0.00297158	1.43379
SLC9A3R1	-1.6128	9.58947	-11.8357	0.000188809	0.00297158	1.43336
COX6C	-1.5024	12.1127	-11.83	0.000189191	0.00297202	1.43102
ACAA1	-1.72689	7.72902	-11.8282	0.000189316	0.00297202	1.43026
LAMTOR5	-1.90605	9.31485	-11.8211	0.000189791	0.00297216	1.42737
UBE2M	1.64006	8.94673	11.8209	0.000189804	0.00297216	1.42729
SH3BP5	-3.21839	8.32162	-11.7898	0.000191921	0.00300152	1.41449
ATAD2B	-2.59491	5.13908	-11.7821	0.000192445	0.00300593	1.41134
GNAI1	4.33162	5.60902	11.7712	0.000193198	0.00301389	1.40684
NEIL3	-1.59077	4.54031	-11.7667	0.000193507	0.00301492	1.40499
NUCKS1	-1.60389	10.0161	-11.7618	0.000193846	0.00301642	1.40297
CAD	1.60146	7.49092	11.7582	0.000194095	0.00301651	1.40149
ADORA2B	1.70109	6.79708	11.7503	0.000194648	0.00302131	1.39821
ERBB3	-2.77389	7.47072	-11.7165	0.000197014	0.00305096	1.38426
TPST2	1.63941	6.09587	11.716	0.00019705	0.00305096	1.38404
ASAP2	-2.26073	8.05673	-11.6974	0.00019837	0.00306756	1.37633
ELK3	2.04757	7.68696	11.6699	0.000200346	0.00309426	1.36488
SNX6	1.57936	8.45601	11.6642	0.000200755	0.00309672	1.36253
SMARCD3	1.43223	6.06842	11.6528	0.000201581	0.0031056	1.35778
EFHD1	-1.56065	6.63937	-11.6324	0.000203073	0.00312193	1.34926
TUBG1	1.52349	9.23544	11.6314	0.000203144	0.00312193	1.34885
AKIRIN1	2.0559	8.22906	11.6265	0.000203503	0.00312356	1.34682
ANXA2	1.53184	12.1907	11.6219	0.000203843	0.00312492	1.34489
KDELR3	1.8706	9.09616	11.609	0.000204797	0.00313567	1.33949
PUF60	1.63802	9.70811	11.5942	0.0002059	0.00314653	1.33328
TMEM123	1.68036	9.64175	11.5906	0.000206165	0.00314653	1.33179
RAB22A	-1.89636	8.55921	-11.5892	0.000206267	0.00314653	1.33122
FJX1	2.74688	6.47217	11.5858	0.000206524	0.00314658	1.32978
TWSG1	1.42814	6.62888	11.5818	0.000206822	0.00314725	1.32811
PEA15	1.53312	8.94085	11.5711	0.000207631	0.00315569	1.3236
IGF1R	-2.88605	8.55525	-11.5648	0.000208103	0.00315899	1.32097
CCNE1	1.83237	7.50872	11.5561	0.000208764	0.00316515	1.31731
VAT1	1.91117	9.1799	11.5509	0.000209161	0.00316729	1.31511
ME3	2.95705	5.74075	11.5273	0.000210963	0.00319069	1.30518
KHDRBS3	2.19942	5.72012	11.5203	0.000211499	0.00319312	1.30225
NPM3	1.7662	6.58372	11.5154	0.000211875	0.00319312	1.3002
CXCL12	-2.86096	7.06584	-11.5152	0.000211896	0.00319312	1.30008
TMED5	1.81414	9.54972	11.5057	0.000212627	0.00319804	1.2961
CMC2	-2.13742	9.39028	-11.5043	0.000212739	0.00319804	1.29549
ANXA2P2	1.61536	9.99116	11.4946	0.00021349	0.00320352	1.29141
GPR87	-2.05528	4.68532	-11.4915	0.000213731	0.00320352	1.2901
RPL36	1.40191	11.0137	11.489	0.000213927	0.00320352	1.28905
PXDN	-2.66118	5.80962	-11.4864	0.000214136	0.00320352	1.28791
ULK1	-1.91489	7.06214	-11.4819	0.000214488	0.00320359	1.28601
NRGN	2.39267	6.73243	11.4776	0.000214819	0.00320359	1.28423
COMMD3	-1.51183	8.2025	-11.4764	0.000214916	0.00320359	1.28371
CBLL1	-2.23365	4.78282	-11.4611	0.000216126	0.00321551	1.27721
SV2A	1.82359	5.4872	11.4576	0.000216403	0.00321551	1.27573
FAHD2A	2.0116	7.53774	11.4564	0.000216494	0.00321551	1.27524
CFDP1	-1.83755	7.97448	-11.4496	0.000217033	0.00321967	1.27236
DZIP1	2.37139	5.76797	11.4314	0.00021849	0.00323742	1.26461
PYCR1	1.92767	7.87162	11.416	0.000219728	0.00324127	1.25807
FZD3	-2.19749	4.67891	-11.4155	0.000219767	0.00324127	1.25787
MEST	1.46823	10.1243	11.4155	0.000219769	0.00324127	1.25786
PLAUR	2.15378	7.38764	11.4152	0.000219796	0.00324127	1.25772
H1-2	-3.0684	6.65596	-11.4113	0.000220108	0.00324202	1.25607
RASGRP1	-3.73539	5.94438	-11.4	0.000221023	0.00325163	1.25127
UQCRC1	1.55286	9.66149	11.3809	0.000222586	0.00327075	1.24311
DESI1	1.55362	6.45592	11.3754	0.000223035	0.00327347	1.24077
SNUPN	2.33821	7.50414	11.3721	0.000223312	0.00327365	1.23934
PHF11	-2.57968	7.14599	-11.3577	0.000224502	0.00328722	1.23318
ISOC1	-4.22971	8.9148	-11.3493	0.000225196	0.00329349	1.22961
MTMR1	-1.43143	8.1784	-11.3459	0.000225481	0.00329377	1.22814
PPP1R14B	1.56097	8.45352	11.337	0.000226224	0.00329926	1.22433
NLE1	1.47965	6.38223	11.3351	0.000226389	0.00329926	1.22349
RUVBL2	1.48479	10.1587	11.3217	0.000227508	0.00331168	1.21777
ZNF91	-3.54714	7.38306	-11.3149	0.000228081	0.00331516	1.21486
ADGRB2	1.4462	5.15786	11.3073	0.000228727	0.00331516	1.21158
GPD2	-2.04855	5.33855	-11.3043	0.000228986	0.00331516	1.21027
LBR	1.71723	9.05044	11.3036	0.00022904	0.00331516	1.20999
PRNP	2.18228	8.17835	11.3008	0.00022928	0.00331516	1.20878
P3H1	2.55081	7.04546	11.3	0.00022935	0.00331516	1.20842
OBSL1	-1.7604	6.95523	-11.294	0.000229862	0.00331869	1.20584
DGAT1	2.37563	6.99106	11.2906	0.000230152	0.00331901	1.20438
ERG28	-1.47221	8.147	-11.2618	0.000232631	0.00335086	1.19196
PWP1	1.59628	10.0844	11.2567	0.000233072	0.00335229	1.18977
SLC17A5	1.54861	6.77121	11.2544	0.000233271	0.00335229	1.18877
ANKMY2	1.38264	8.58557	11.2363	0.000234848	0.00337105	1.18096
ATP10A	1.42584	5.89334	11.2258	0.000235769	0.00338036	1.17642
TUBB3	1.52297	10.8835	11.2224	0.000236069	0.00338075	1.17495
CTPS1	1.60717	8.02769	11.2111	0.000237071	0.00339118	1.17004
TDRD7	-1.87603	7.14168	-11.2027	0.000237816	0.00339539	1.1664
IDI1	-1.45653	10.2464	-11.2016	0.000237913	0.00339539	1.16593
JAK2	-2.31648	6.41099	-11.1846	0.000239431	0.00341313	1.15855
TCEAL1	-2.78917	7.86356	-11.1763	0.000240183	0.00341459	1.15491
IL6ST	2.70348	8.45033	11.1707	0.000240683	0.00341459	1.15249
KHSRP	2.00296	8.1604	11.1707	0.000240684	0.00341459	1.15249
TFPI	-2.55263	5.97996	-11.1685	0.000240888	0.00341459	1.15151
GGCT	-1.94306	9.87845	-11.1682	0.00024091	0.00341459	1.1514
NBN	-1.37159	8.67753	-11.1622	0.000241452	0.0034173	1.14879
OVOL2	-1.49388	5.31628	-11.16	0.000241652	0.0034173	1.14783
C20orf27	2.14382	7.37511	11.137	0.00024375	0.00343459	1.1378
DPYSL3	2.32977	5.44937	11.1368	0.000243769	0.00343459	1.13771
DSE	2.44305	6.67143	11.1364	0.000243805	0.00343459	1.13754
FAM120A	-2.46771	9.66267	-11.1338	0.000244052	0.00343459	1.13637
RABIF	-1.40416	7.95218	-11.129	0.000244488	0.00343459	1.13429
MLF2	1.42976	8.50304	11.1236	0.000244991	0.00343459	1.13191
UGT8	2.69475	5.53629	11.1231	0.000245031	0.00343459	1.13172
ZNF83	-2.29944	6.06967	-11.121	0.000245226	0.00343459	1.1308
RBMS2	1.81214	5.70449	11.1166	0.000245633	0.00343459	1.12887
CAMK1	1.46842	5.4728	11.1165	0.000245644	0.00343459	1.12882
EHD1	1.43263	8.0321	11.1031	0.000246884	0.00344156	1.12297
RNF113A	-1.42893	8.22156	-11.1024	0.000246948	0.00344156	1.12267
NRTN	2.3303	5.58543	11.1022	0.000246975	0.00344156	1.12255
NOL8	-2.44019	7.24259	-11.0944	0.000247698	0.00344775	1.11915
NOC3L	1.57336	7.70266	11.0889	0.000248213	0.00345105	1.11674
SCO2	2.21918	6.87189	11.0774	0.000249294	0.00346219	1.1117
LAMC2	1.9524	6.41442	11.0728	0.000249731	0.00346439	1.10966
IFITM2	1.87905	10.6926	11.0437	0.000252499	0.00349612	1.09686
H3C6	-1.9416	5.0582	-11.0427	0.000252593	0.00349612	1.09643
KBTBD2	-1.40295	7.49248	-11.0399	0.000252864	0.00349612	1.09518
GATAD1	-1.80924	7.55664	-11.0242	0.000254379	0.00351315	1.08825
PLEKHM2	1.38598	6.33054	11.0171	0.000255057	0.0035186	1.08515
MLF1	1.85864	8.56847	11.0126	0.000255503	0.00352083	1.08312
PIK3R3	-3.87173	6.52604	-10.9955	0.000257163	0.003539	1.0756
LMNB2	1.36018	7.67198	10.9932	0.000257392	0.003539	1.07456
COMMD10	-3.44816	7.20729	-10.9876	0.000257945	0.00354267	1.07207
LLGL2	-2.7765	6.57133	-10.9775	0.000258941	0.00355242	1.06759
PHC2	1.5173	7.9617	10.9731	0.000259367	0.00355434	1.06568
MID2	-2.44871	6.05385	-10.943	0.000262377	0.00359161	1.05227
OSBPL3	2.45657	5.31414	10.9331	0.000263364	0.00360045	1.04791
STEAP3	1.86905	7.27741	10.9298	0.000263702	0.00360045	1.04641
IGFBP4	-1.34305	8.58823	-10.9241	0.000264281	0.00360045	1.04386
GTF2B	1.52322	8.568	10.9235	0.000264342	0.00360045	1.0436
DNAJC22	-1.38022	5.66724	-10.9201	0.000264685	0.00360045	1.04209
DAZAP2	-1.47446	10.8045	-10.9189	0.000264806	0.00360045	1.04156
ARAP3	2.40259	5.90997	10.9164	0.000265055	0.00360045	1.04047
ZNF117	-1.66582	4.64056	-10.9127	0.00026543	0.00360161	1.03882
MAP4	1.71118	8.62031	10.905	0.000266225	0.00360544	1.03534
CPNE3	-2.2762	9.42221	-10.9023	0.0002665	0.00360544	1.03414
ZNRD2	1.63252	8.14386	10.9014	0.000266585	0.00360544	1.03377
ZNF350	-1.92533	5.34253	-10.874	0.000269411	0.00363969	1.02151
CAMK2N1	-2.62347	7.83305	-10.8657	0.000270276	0.0036474	1.01778
DARS1	1.89362	10.3586	10.8575	0.000271125	0.00365489	1.01413
ARMCX3	-1.80297	8.49393	-10.8505	0.000271856	0.00365653	1.011
STX17	-1.49856	5.36963	-10.849	0.00027202	0.00365653	1.0103
ENOSF1	-3.08032	6.26452	-10.8464	0.000272287	0.00365653	1.00916
EPHA7	-1.89831	4.41744	-10.8405	0.00027291	0.00365653	1.0065
HSD17B11	1.76625	7.96817	10.838	0.000273181	0.00365653	1.00535
ENTPD7	-1.3579	4.99927	-10.8373	0.000273247	0.00365653	1.00507
ATP8B1	-2.36848	5.91083	-10.8367	0.000273311	0.00365653	1.0048
FAM114A1	1.66501	8.08912	10.822	0.000274868	0.00367265	0.998187
PLIN3	1.64334	9.23703	10.8198	0.000275109	0.00367265	0.997168
RBM3	-1.75205	9.05132	-10.8156	0.000275549	0.00367361	0.995305
ZFYVE21	-2.24752	7.13766	-10.8135	0.000275773	0.00367361	0.994361
SLC27A3	-2.98559	6.24964	-10.7989	0.000277342	0.00368816	0.98776
STK38	-1.41628	8.59662	-10.7978	0.000277459	0.00368816	0.987266
COL21A1	-3.4244	5.24385	-10.7897	0.000278325	0.00368925	0.983642
YARS1	1.35838	9.40018	10.7897	0.000278326	0.00368925	0.983637
PFKM	1.49361	8.69805	10.7887	0.000278434	0.00368925	0.983186
CRIM1	3.06902	7.75851	10.7831	0.000279036	0.00369106	0.980672
POPDC3	2.69421	5.73282	10.7819	0.000279166	0.00369106	0.980131
ITM2A	3.32926	6.70656	10.7669	0.000280799	0.0037087	0.973341
TMEM80	-1.74422	5.50857	-10.7585	0.000281723	0.00371335	0.969518
LRRC42	1.68546	8.21897	10.7536	0.000282262	0.00371335	0.967292
TRAPPC2L	-1.42577	9.06311	-10.7531	0.000282315	0.00371335	0.967072
ALDH3B2	-1.69948	5.52281	-10.7503	0.000282619	0.00371335	0.965822
ZNF254	-1.83337	4.62787	-10.75	0.000282648	0.00371335	0.965702
C1R	2.07632	6.28641	10.7411	0.000283632	0.00372234	0.961655
ERP44	-1.75476	8.41213	-10.7357	0.000284233	0.00372628	0.95919
BUB1	1.62459	8.90221	10.7282	0.000285061	0.00373319	0.955803
HSPG2	1.68584	6.41729	10.7133	0.000286722	0.00374385	0.94904
STAU2	-1.3352	6.44862	-10.7124	0.000286827	0.00374385	0.948611
PTPN3	-1.81378	6.94655	-10.7103	0.000287057	0.00374385	0.947679
MFAP5	3.31343	5.8493	10.7072	0.000287409	0.00374385	0.94625
ENO2	2.97206	7.60761	10.7029	0.000287894	0.00374385	0.944287
RBM8A	-2.63273	8.63124	-10.7024	0.000287942	0.00374385	0.944093
SMTN	1.44465	6.82406	10.6986	0.000288377	0.00374385	0.942336
NCBP1	-2.05879	7.55409	-10.6969	0.000288567	0.00374385	0.941569
PPP4R1	1.33741	8.64771	10.6967	0.000288593	0.00374385	0.941466
HEATR1	1.62855	8.27853	10.6823	0.000290214	0.00376095	0.934942
SLC38A1	-2.43783	9.45397	-10.6676	0.000291891	0.00377431	0.928229
POLE3	-2.38139	8.31349	-10.6646	0.00029224	0.00377431	0.926838
ANP32B	-1.55253	11.1749	-10.6638	0.000292333	0.00377431	0.926465
NT5DC2	1.6801	7.18136	10.6626	0.000292461	0.00377431	0.925955
ARL4C	2.40416	6.25416	10.6512	0.000293776	0.00378536	0.920729
SFN	1.39173	10.9868	10.6499	0.000293928	0.00378536	0.920126
RABGGTB	1.35692	8.8267	10.6416	0.000294882	0.0037937	0.916352
SYCP1	2.04599	4.67379	10.632	0.000296005	0.0038042	0.911925
SSRP1	1.50694	8.89151	10.624	0.000296939	0.00381225	0.908254
CHST2	2.09459	5.04825	10.6202	0.000297374	0.00381238	0.906547
LSM1	1.36138	9.02274	10.6186	0.000297563	0.00381238	0.905805
ACOT7	1.56245	8.75367	10.6002	0.000299732	0.0038291	0.897343
KLF2	3.24907	6.94879	10.5982	0.000299962	0.0038291	0.89645
STK17A	1.44273	8.56967	10.595	0.000300344	0.0038291	0.894964
NEDD4L	1.40522	7.41364	10.5946	0.000300395	0.0038291	0.894765
PLP2	1.4174	9.45692	10.5944	0.000300412	0.0038291	0.8947
ANXA11	1.3018	9.58423	10.5918	0.000300723	0.00382912	0.893495
RAMP3	-3.5558	6.72282	-10.5847	0.000301571	0.00383267	0.890214
DUSP14	1.45626	7.00471	10.5829	0.000301781	0.00383267	0.889402
GRN	1.58624	9.34464	10.5817	0.000301929	0.00383267	0.88883
C5	-1.51907	5.40877	-10.572	0.000303086	0.0038413	0.88437
STEAP1	2.53849	5.37389	10.5643	0.000304013	0.0038413	0.880812
JPT1	1.49597	10.8541	10.5595	0.000304587	0.0038413	0.878611
TSC22D3	-1.79999	8.27086	-10.5589	0.000304653	0.0038413	0.878358
BARD1	-1.7136	7.12215	-10.5583	0.000304729	0.0038413	0.878068
PPP2R5A	-2.20863	7.71214	-10.558	0.000304765	0.0038413	0.877929
MARK4	1.42254	7.43679	10.5562	0.000304986	0.0038413	0.877086
CD9	-1.34003	11.5543	-10.5528	0.000305395	0.0038413	0.875524
HES1	-2.09424	5.92552	-10.5511	0.000305595	0.0038413	0.87476
PIK3C2B	-1.53787	7.08355	-10.5475	0.000306036	0.0038413	0.873078
SRI	1.39291	9.87644	10.5462	0.000306197	0.0038413	0.872466
SLC22A17	1.47629	5.32844	10.5451	0.000306326	0.0038413	0.871976
NAGPA	1.32009	6.43897	10.5262	0.00030863	0.00386629	0.863238
EIF6	1.77194	9.21633	10.5196	0.000309445	0.00387058	0.860161
ZBTB6	-2.19913	4.49028	-10.5173	0.000309725	0.00387058	0.859106
DUS4L	-2.8009	6.34604	-10.5134	0.000310203	0.00387058	0.857308
PPME1	1.72494	8.74495	10.5133	0.000310221	0.00387058	0.857241
PRKRA	-1.68317	7.9825	-10.5089	0.000310763	0.00387346	0.855203
LDOC1	-1.3513	9.06424	-10.5033	0.000311447	0.00387709	0.852641
SYK	-1.37186	5.4895	-10.5014	0.000311681	0.00387709	0.851765
PNKP	1.95044	6.96226	10.4936	0.00031265	0.00387929	0.848142
EIF3G	1.41921	10.145	10.4925	0.000312791	0.00387929	0.847617
SLIT3	1.44887	5.15935	10.4924	0.000312805	0.00387929	0.847565
AP1G1	-2.04081	7.69309	-10.49	0.000313108	0.00387929	0.846436
RASGRF1	1.35833	5.07205	10.4741	0.000315086	0.0038999	0.839089
PLEKHB1	-1.77498	4.82824	-10.4617	0.000316658	0.00391545	0.833283
SPATA20	1.84237	8.67872	10.4583	0.000317081	0.00391638	0.831725
TRMT12	-3.23311	6.30171	-10.4549	0.000317521	0.00391638	0.830109
SPTAN1	2.00358	8.14574	10.4536	0.000317681	0.00391638	0.829522
CSTA	-1.74189	4.77819	-10.4304	0.000320634	0.00394428	0.818724
TCP11	1.33018	4.93395	10.4279	0.000320965	0.00394428	0.817521
PAAF1	-1.84381	7.94283	-10.4245	0.000321396	0.00394428	0.815952
TGFBR2	1.35903	7.40409	10.4217	0.000321763	0.00394428	0.814623
PMS2P1	-1.33976	7.5296	-10.4207	0.000321881	0.00394428	0.814194
TIMM44	1.63754	6.70711	10.4167	0.000322407	0.00394428	0.81229
LANCL1	-2.55996	7.94334	-10.4154	0.000322571	0.00394428	0.811696
ERMP1	-3.21353	7.97571	-10.4141	0.000322743	0.00394428	0.811073
ZW10	1.42645	7.39064	10.4136	0.000322807	0.00394428	0.810842
SLC17A9	1.98522	6.44723	10.4064	0.000323742	0.00395182	0.807464
SAC3D1	1.45724	8.3862	10.4034	0.000324133	0.0039527	0.806055
ATXN2	1.31429	7.22172	10.3868	0.000326297	0.00397519	0.798288
JAG2	1.51331	7.10071	10.3796	0.000327242	0.00398278	0.794912
PSG5	1.45076	5.13558	10.3677	0.000328814	0.00399568	0.789318
MTF2	1.64161	8.85483	10.3649	0.000329187	0.00399568	0.787994
MYDGF	1.36239	8.7783	10.3629	0.000329451	0.00399568	0.787057
CLU	-1.887	7.92774	-10.3618	0.00032959	0.00399568	0.786564
APP	1.47528	8.50886	10.3583	0.000330057	0.00399743	0.784913
GRAMD2B	1.82615	7.55903	10.3543	0.000330588	0.00399995	0.783037
VPS72	-1.27296	7.67141	-10.3335	0.000333371	0.00402862	0.773248
ME2	1.43285	7.62253	10.3318	0.000333607	0.00402862	0.772421
NUDC	1.94232	9.22428	10.3212	0.000335029	0.00403498	0.767454
BRIP1	-4.55958	6.68098	-10.3207	0.000335108	0.00403498	0.767176
SEPHS2	-1.74869	9.55848	-10.3195	0.000335268	0.00403498	0.766621
ARPC1B	-1.3844	8.6669	-10.3182	0.000335435	0.00403498	0.766037
P4HA1	1.36581	9.3504	10.3142	0.000335982	0.00403765	0.764133
SUSD6	-1.30821	6.94624	-10.3044	0.000337315	0.00404974	0.75951
SH3YL1	-5.11666	7.10497	-10.3011	0.000337773	0.00405132	0.757925
LPAR6	-1.31628	4.40393	-10.2955	0.000338533	0.00405651	0.7553
SLC35D2	-1.6521	6.25855	-10.288	0.000339569	0.0040626	0.751729
ANTKMT	1.41979	7.02101	10.2871	0.000339697	0.0040626	0.75129
HDGFL3	-1.32049	8.73442	-10.2843	0.000340075	0.00406321	0.74999
ARHGEF7	-1.40589	7.19946	-10.2752	0.000341339	0.00407227	0.745658
CSDE1	-1.59718	10.4446	-10.2741	0.00034149	0.00407227	0.745139
TRAF3IP2	-2.64246	6.7483	-10.2642	0.000342862	0.00408086	0.740453
ADARB1	1.71492	6.57115	10.2642	0.000342869	0.00408086	0.740432
MYLIP	-1.39996	7.20527	-10.2617	0.000343211	0.00408101	0.739268
DCTN5	-1.35174	7.3845	-10.2531	0.000344409	0.00409085	0.735195
SMYD3	1.82429	8.57678	10.2511	0.000344697	0.00409085	0.734217
RIPOR1	1.80343	8.42968	10.2429	0.000345851	0.00410061	0.730313
IDH3B	1.44372	8.6851	10.2388	0.000346429	0.00410354	0.728362
GTF2I	-1.53706	6.71913	-10.2334	0.00034719	0.00410424	0.725795
CEP57	1.34716	8.14551	10.2327	0.000347279	0.00410424	0.725495
COASY	1.49985	8.192	10.2307	0.000347569	0.00410424	0.724521
NTHL1	1.42437	6.80575	10.229	0.000347811	0.00410424	0.723708
FXR1	1.3108	10.1982	10.2242	0.000348496	0.00410841	0.721408
CAND2	2.27101	5.49539	10.2217	0.000348847	0.00410864	0.720233
ZNF32	-1.2513	6.56757	-10.2103	0.000350472	0.00412386	0.714801
LYRM1	-2.41491	7.73791	-10.2042	0.000351343	0.00413019	0.711899
SHC1	1.76645	10.0683	10.1909	0.000353256	0.00414875	0.705551
EBAG9	-2.08145	9.03344	-10.1831	0.000354387	0.0041581	0.701814
RBMS1	2.116	8.78541	10.1702	0.000356271	0.00417235	0.695615
DDAH1	1.61719	9.3861	10.1702	0.000356275	0.00417235	0.695603
KIF5C	1.82505	6.21986	10.1663	0.000356836	0.00417498	0.693762
MEN1	1.86523	8.0739	10.1597	0.0003578	0.00418232	0.690606
ASAP1	2.8113	7.69526	10.1571	0.00035818	0.00418282	0.689365
HIPK1	-2.14564	9.09906	-10.153	0.000358783	0.00418592	0.687399
OAZ2	1.48121	8.58601	10.1445	0.000360038	0.00419661	0.683316
SEPTIN6	2.1678	5.57454	10.1355	0.000361371	0.00420819	0.678993
SNX7	1.46571	8.81719	10.1252	0.000362915	0.00421876	0.674009
TP53TG1	-1.68644	6.52425	-10.1249	0.000362959	0.00421876	0.673867
RWDD2B	-1.96004	6.52098	-10.1198	0.000363712	0.00422356	0.671442
MBTPS1	-1.45132	8.24755	-10.1152	0.000364405	0.00422396	0.669215
GYG1	-1.5033	8.77074	-10.1128	0.000364773	0.00422396	0.668034
TRMO	-1.28125	6.15673	-10.1124	0.000364826	0.00422396	0.667864
MON2	-2.01987	7.08344	-10.1105	0.000365109	0.00422396	0.666958
CKLF	1.43872	7.77838	10.1031	0.000366236	0.00423305	0.663352
NUP98	1.6017	7.15535	10.0971	0.000367139	0.00423953	0.660473
DCTN6	-1.34174	8.21867	-10.0931	0.000367748	0.00424261	0.658534
GMPR	1.45668	5.41025	10.0903	0.000368164	0.00424346	0.657212
MIPEP	-1.32109	6.606	-10.0861	0.000368802	0.00424688	0.655185
KBTBD4	-1.46191	6.11649	-10.083	0.000369287	0.00424852	0.653647
PRPF18	-1.44354	7.36021	-10.0744	0.000370598	0.00425343	0.649502
HLA-DQB1	1.43066	6.80547	10.0733	0.000370767	0.00425343	0.648969
CTPS2	-2.57465	5.95157	-10.0725	0.000370883	0.00425343	0.648601
ZNF93	-1.45171	6.76665	-10.0692	0.000371398	0.00425343	0.646979
ENOX2	-1.45886	6.84648	-10.069	0.00037143	0.00425343	0.646879
IBTK	-1.57205	7.85463	-10.0648	0.000372073	0.00425386	0.644854
METTL7A	-1.38651	5.07495	-10.0643	0.000372153	0.00425386	0.644602
MAP2K2	1.76344	8.73057	10.062	0.000372505	0.00425397	0.643496
MICALL1	1.51636	7.0343	10.0589	0.000372976	0.00425542	0.642018
SLC22A5	-1.94487	5.87884	-10.0508	0.000374237	0.00426294	0.638069
EMC3	-1.24237	9.49805	-10.0502	0.000374322	0.00426294	0.637801
RHOB	1.33222	9.24233	10.034	0.000376855	0.0042859	0.629909
PIP5K1B	-1.40212	4.25727	-10.0328	0.000377029	0.0042859	0.62937
CREB3L2	1.68039	7.91873	10.0215	0.000378805	0.00429249	0.62387
ZMYND11	-1.26827	9.55994	-10.0187	0.000379255	0.00429249	0.622479
CHST12	1.56411	7.53182	10.0185	0.000379284	0.00429249	0.622391
POLI	-2.65662	5.5602	-10.0181	0.000379347	0.00429249	0.622195
BCAS1	-2.26171	5.27352	-10.0161	0.000379657	0.00429249	0.621239
BZW2	1.27333	10.5112	10.0153	0.000379793	0.00429249	0.620819
ZFP30	-1.72797	5.39303	-10.0133	0.000380098	0.00429249	0.619882
DDA1	1.63356	7.90769	10.0078	0.000380965	0.00429249	0.617213
ANG	1.45791	5.39778	10.0067	0.000381142	0.00429249	0.61667
WDR11	-3.05022	5.90824	-10.0062	0.000381225	0.00429249	0.616416
CDC7	1.69306	7.2505	10.0042	0.000381549	0.00429249	0.615421
EPM2AIP1	-2.09264	7.38708	-10.0013	0.00038201	0.00429249	0.614006
FOXO3	-2.6991	7.74679	-10.0006	0.000382109	0.00429249	0.613705
GALT	1.72433	6.03783	9.98242	0.00038502	0.00431883	0.604819
ME1	-2.0321	8.60742	-9.981	0.000385249	0.00431883	0.604123
FBXL6	1.23489	6.23081	9.97945	0.000385497	0.00431883	0.603369
PGRMC2	1.57707	7.58627	9.97489	0.000386231	0.00432314	0.601142
MGLL	1.29701	7.51534	9.97132	0.000386807	0.00432521	0.599399
ATP6V1G1	-1.25959	10.4295	-9.96942	0.000387113	0.00432521	0.598471
APLP1	1.31423	5.93911	9.96306	0.000388144	0.00433282	0.595359
MAP4K2	1.62565	5.80967	9.95224	0.000389902	0.00434149	0.590067
SUMO3	-1.29167	10.3003	-9.95114	0.000390082	0.00434149	0.589526
TM9SF2	-1.6689	9.0997	-9.9507	0.000390154	0.00434149	0.589309
ZNF33B	-1.80395	5.77111	-9.94967	0.000390321	0.00434149	0.588807
TDG	-2.3607	8.38472	-9.94539	0.000391022	0.00434539	0.586708
ZNF185	-1.28185	8.23029	-9.94303	0.000391407	0.00434578	0.585554
VANGL1	-1.81871	6.88515	-9.93863	0.000392129	0.0043499	0.583396
USP32	-1.51228	8.97773	-9.92153	0.000394948	0.00437558	0.575007
GTPBP8	1.38996	7.77105	9.92031	0.00039515	0.00437558	0.574407
TST	-1.48175	9.13226	-9.90427	0.00039782	0.00440122	0.56652
TM7SF2	-1.53032	7.78086	-9.90093	0.000398377	0.00440346	0.56488
CPEB1	2.11834	5.73927	9.89443	0.000399468	0.00441015	0.561678
GSTZ1	-2.06659	7.63225	-9.89308	0.000399695	0.00441015	0.561013
BZW1	-1.36872	10.1941	-9.88806	0.000400538	0.00441553	0.558543
RIOK3	1.25779	8.76616	9.88294	0.000401403	0.00442114	0.556015
ZNF217	-2.31005	9.43852	-9.87606	0.000402566	0.00443002	0.552626
EIF4EBP2	-1.36926	7.21429	-9.8735	0.000403002	0.00443088	0.551358
CETN2	-1.30614	8.96643	-9.86412	0.000404597	0.00443925	0.546732
CRYZ	1.30803	8.26895	9.86282	0.00040482	0.00443925	0.546085
DENND3	1.22663	5.69032	9.86259	0.000404858	0.00443925	0.545974
MYOF	-1.21507	9.91615	-9.85945	0.000405395	0.00443925	0.544422
ANXA3	-1.9355	7.10913	-9.85852	0.000405553	0.00443925	0.543965
GPR161	2.18012	5.26599	9.8504	0.000406946	0.00444737	0.539948
TMEM231	-1.71865	4.76827	-9.84842	0.000407286	0.00444737	0.538968
BAD	1.73613	7.07878	9.84793	0.00040737	0.00444737	0.538726
LMO4	1.74975	6.14903	9.8412	0.000408531	0.0044505	0.535393
MAP1A	1.80578	5.70937	9.83642	0.000409356	0.0044505	0.533028
EIF2S3	1.53568	8.28272	9.83533	0.000409545	0.0044505	0.532486
GGH	1.56381	9.44763	9.83505	0.000409593	0.0044505	0.532351
CLIP2	1.31768	5.4212	9.83192	0.000410136	0.0044505	0.530796
ACADM	1.93824	7.90883	9.82837	0.000410751	0.0044505	0.52904
TBL1X	-1.84027	7.14617	-9.82826	0.00041077	0.0044505	0.528986
ENPP1	-2.50044	6.71863	-9.82541	0.000411267	0.0044505	0.527569
EIF5B	1.45571	9.73146	9.82216	0.000411833	0.0044505	0.525957
ACSL1	-2.84633	5.5677	-9.82024	0.000412167	0.0044505	0.525008
IL1R2	1.62421	5.29416	9.81771	0.000412609	0.0044505	0.523751
DESI2	1.32153	8.77891	9.81764	0.000412621	0.0044505	0.523717
TP73-AS1	2.75056	5.43031	9.81719	0.000412699	0.0044505	0.523494
RAP2A	1.2243	8.92795	9.81443	0.000413183	0.0044505	0.522123
CSAD	-1.22653	4.65204	-9.8114	0.000413713	0.0044505	0.520618
LRRC8E	1.38188	5.81828	9.8113	0.000413731	0.0044505	0.520568
RALBP1	1.4955	8.50806	9.81109	0.000413768	0.0044505	0.520464
USO1	1.40948	9.44889	9.8091	0.000414117	0.0044505	0.519474
PLEKHO2	1.59798	6.29935	9.801	0.000415542	0.00446195	0.515449
PABPN1	-1.51499	5.49743	-9.78032	0.000419206	0.00449353	0.505158
SPINT2	-1.54473	9.6564	-9.77833	0.00041956	0.00449353	0.504167
NOTCH2	1.49264	9.72179	9.77827	0.00041957	0.00449353	0.50414
IMPDH2	1.6153	10.6856	9.77513	0.000420131	0.00449565	0.502573
NAXD	-1.72356	6.96121	-9.7677	0.000421461	0.004506	0.498868
FBXL12	1.45392	7.75287	9.7602	0.000422809	0.00451652	0.495124
RAE1	-1.40703	9.74285	-9.75445	0.000423845	0.00452369	0.492252
PRAF2	2.02523	8.1374	9.74785	0.000425038	0.0045318	0.488957
CARHSP1	1.27167	9.43255	9.74548	0.000425468	0.0045318	0.487772
MAP1B	3.98614	5.97218	9.74258	0.000425995	0.0045318	0.486321
DNPEP	-1.83644	8.79006	-9.74218	0.000426067	0.0045318	0.486122
MTERF1	-1.70338	5.59197	-9.73669	0.000427066	0.00453471	0.483377
ZNHIT6	2.2068	7.66863	9.73666	0.000427072	0.00453471	0.483361
INAVA	-1.75358	6.72296	-9.72723	0.000428793	0.004546	0.478642
CSPP1	1.50675	7.07361	9.72645	0.000428936	0.004546	0.478251
ACD	1.51838	7.97076	9.72483	0.000429234	0.004546	0.477436
NPY1R	-3.54295	6.60307	-9.71807	0.000430476	0.00455148	0.474048
EPHX1	1.65523	6.49239	9.71801	0.000430486	0.00455148	0.474021
EIF4E2	-1.43559	8.96494	-9.71275	0.000431455	0.0045552	0.471384
EXT2	1.73496	7.94623	9.71066	0.000431841	0.0045552	0.470336
PPIB	1.31038	10.996	9.71013	0.00043194	0.0045552	0.470067
PUDP	-1.2724	8.16772	-9.70286	0.000433285	0.00456551	0.46642
ARHGEF2	1.1985	7.00847	9.70012	0.000433795	0.004567	0.46504
PXN	1.66935	7.63785	9.6871	0.000436221	0.00458078	0.458498
KIF3C	1.29105	6.65924	9.68497	0.00043662	0.00458078	0.457425
TMED10	-1.41403	10.2762	-9.683	0.000436989	0.00458078	0.456434
LY6G5C	-1.3734	4.91852	-9.68236	0.000437109	0.00458078	0.456113
BAG3	-2.34692	9.17805	-9.68162	0.000437248	0.00458078	0.45574
DERL2	-1.34141	8.18966	-9.67603	0.000438297	0.00458078	0.452928
TAGLN	1.95514	5.04101	9.67555	0.000438386	0.00458078	0.452689
ACAT2	-1.41401	7.88689	-9.67494	0.000438501	0.00458078	0.452381
RHEB	1.24801	10.9002	9.67449	0.000438586	0.00458078	0.452154
TRNAU1AP	1.7147	7.27092	9.67337	0.000438798	0.00458078	0.451588
TRABD	1.82633	6.73337	9.66041	0.000441247	0.00460079	0.445058
HOXA10	-1.3549	5.90251	-9.65931	0.000441456	0.00460079	0.444502
ZCCHC2	-2.20831	4.92405	-9.65719	0.000441857	0.00460111	0.443436
MB	-2.85719	6.26428	-9.65314	0.000442629	0.00460527	0.44139
ZC3H3	1.37334	6.67055	9.65091	0.000443053	0.00460582	0.440266
C1S	2.14405	5.65829	9.64196	0.000444763	0.00461973	0.435744
SEC23B	-1.49726	8.34713	-9.63727	0.000445662	0.00462519	0.433375
PPP2R5C	-1.73861	8.00935	-9.62381	0.000448256	0.00464822	0.426565
DUSP4	-2.8414	6.73709	-9.60904	0.000451123	0.00467404	0.419082
LSM3	-1.20395	10.418	-9.60534	0.000451844	0.00467461	0.417207
ARHGEF10	1.61787	7.7386	9.60107	0.00045268	0.00467461	0.415039
ACTR1A	1.21549	8.22489	9.5994	0.000453006	0.00467461	0.414193
PTPN7	1.30442	5.39101	9.59742	0.000453394	0.00467461	0.413187
SMPDL3A	-2.52088	6.04895	-9.59423	0.000454021	0.00467461	0.411567
PFKP	1.3882	10.6066	9.59419	0.000454027	0.00467461	0.41155
FADD	-1.49801	7.71116	-9.59402	0.000454061	0.00467461	0.411464
C10orf88	-1.3714	5.14074	-9.59098	0.000454659	0.00467461	0.409917
FNBP4	-1.17166	7.52978	-9.59042	0.00045477	0.00467461	0.409632
ILK	1.50684	8.41861	9.58952	0.000454947	0.00467461	0.409175
SLC2A10	-4.60264	7.44224	-9.58377	0.000456079	0.00468236	0.406256
ACKR3	-3.23535	6.27668	-9.57757	0.000457307	0.00469108	0.403101
NUDT2	-1.28733	6.11225	-9.57522	0.000457772	0.00469198	0.401907
UFSP2	1.2809	6.71386	9.57282	0.000458249	0.00469298	0.400686
IFITM3	1.39686	10.8181	9.56794	0.000459219	0.00469904	0.398202
CAPN7	-2.39193	7.24955	-9.56577	0.000459652	0.00469959	0.397097
SMARCD2	-2.34581	7.97529	-9.55841	0.000461122	0.00471073	0.393348
ZNF7	1.44735	7.54938	9.54306	0.000464207	0.00473673	0.385519
FLVCR2	-2.4971	5.42603	-9.5412	0.000464582	0.00473673	0.38457
PTPN4	1.65341	7.45312	9.54006	0.000464812	0.00473673	0.383989
RNMT	1.24669	7.08955	9.53164	0.000466517	0.00474728	0.379689
SAFB	1.33753	6.95854	9.53117	0.000466613	0.00474728	0.379447
BRD4	1.16303	8.24864	9.51646	0.000469613	0.00477389	0.371921
GLA	-1.75538	9.4211	-9.51255	0.000470413	0.0047781	0.369923
CCDC186	-1.34115	4.90783	-9.50372	0.000472229	0.00479263	0.365397
LAMP2	-1.58859	9.3578	-9.49944	0.000473112	0.00479765	0.363204
NRIP3	3.243	6.13049	9.49524	0.000473979	0.00480011	0.361053
MRPL15	1.17228	9.62844	9.49453	0.000474128	0.00480011	0.360684
ADIPOR1	-1.39972	8.41565	-9.48643	0.000475808	0.00481319	0.356528
HSPB2	2.44427	5.77328	9.47807	0.00047755	0.00481739	0.352235
TFE3	1.49383	8.13268	9.47759	0.000477651	0.00481739	0.351987
WWOX	-1.35519	6.19788	-9.47474	0.000478246	0.00481739	0.350525
TOB1	-1.91498	9.68945	-9.47416	0.000478369	0.00481739	0.350225
FKBP1A	1.69184	9.9495	9.47192	0.000478837	0.00481739	0.349075
PDP1	1.73964	6.90274	9.4716	0.000478905	0.00481739	0.348909
C1QL1	1.63307	5.77339	9.47142	0.000478943	0.00481739	0.348816
TOM1L1	-1.3735	8.84855	-9.46536	0.000480215	0.00482569	0.345699
TOMM70	-1.59206	8.49663	-9.46379	0.000480546	0.00482569	0.344891
HMGN1	-1.27096	11.3175	-9.45585	0.00048222	0.00483859	0.340804
KLF4	-5.23281	8.08631	-9.44584	0.000484342	0.00485595	0.335645
GTF2H4	1.49309	6.53855	9.44355	0.000484829	0.00485691	0.334464
EXOSC10	1.33457	7.87714	9.43778	0.000486058	0.00486529	0.33149
MYD88	-1.78653	8.31982	-9.42665	0.000488441	0.00487675	0.325742
ZNF701	-1.15595	4.93118	-9.42628	0.000488521	0.00487675	0.32555
EHD4	1.3663	7.52583	9.42545	0.000488699	0.00487675	0.325123
SNRNP70	1.21916	8.31594	9.4251	0.000488776	0.00487675	0.324938
PCBP4	1.61359	6.26183	9.41471	0.000491013	0.00489514	0.31957
HARS2	-1.57223	7.91194	-9.41156	0.000491695	0.004898	0.317939
TACR2	1.20965	5.29838	9.40652	0.000492788	0.00490494	0.315332
MINDY1	-1.15356	6.42485	-9.40125	0.000493935	0.00491241	0.312599
ARHGAP17	1.82665	8.19858	9.39847	0.000494538	0.00491448	0.311163
MFGE8	1.30363	6.15522	9.38885	0.000496641	0.00493142	0.306177
TMEM255A	2.80452	4.63998	9.38393	0.000497723	0.00493821	0.30362
AKT1	-1.17068	7.80317	-9.37674	0.000499306	0.00494488	0.299887
TM7SF3	-1.76205	4.94833	-9.37609	0.000499449	0.00494488	0.29955
APBA3	1.45544	5.90656	9.37482	0.000499728	0.00494488	0.298894
ACSS3	-1.38944	5.99414	-9.37363	0.000499991	0.00494488	0.298276
SNCA	1.33573	6.49482	9.35956	0.000503114	0.0049718	0.290957
P3H3	1.4627	5.71772	9.35373	0.000504412	0.00497779	0.287927
TBK1	-1.90849	7.97968	-9.35324	0.000504522	0.00497779	0.287671
NRDC	1.27631	9.18617	9.34708	0.000505901	0.00498662	0.284463
TMEM168	-2.65708	6.3171	-9.34565	0.000506221	0.00498662	0.283719
WDR5B	-1.84587	5.9607	-9.3426	0.000506905	0.00498939	0.282131
NEK9	1.83568	6.38387	9.33008	0.000509729	0.0050037	0.2756
SRSF8	-1.2569	8.4883	-9.32998	0.000509753	0.0050037	0.275545
PDPN	3.15036	6.23945	9.32822	0.000510151	0.0050037	0.274626
PAPSS1	1.24542	9.76204	9.32807	0.000510185	0.0050037	0.274547
TGFBR1	-1.27913	4.44845	-9.32722	0.000510376	0.0050037	0.274107
PCP4	-2.55125	5.93653	-9.32488	0.000510907	0.00500495	0.272884
EXOSC4	1.73464	8.25662	9.322	0.000511561	0.00500725	0.271381
YAF2	-1.15854	5.78801	-9.31958	0.000512112	0.00500725	0.270115
ATG2A	1.48147	7.5099	9.31798	0.000512477	0.00500725	0.269278
RHOBTB3	-1.18709	11.1797	-9.31675	0.000512756	0.00500725	0.268636
PTN	1.40867	5.54609	9.31108	0.00051405	0.00501593	0.265673
PRPF3	-1.83863	7.55486	-9.29581	0.000517555	0.00504616	0.257682
MSMO1	-1.81939	9.06139	-9.29339	0.000518113	0.00504763	0.256416
COL9A3	1.6513	6.14799	9.28769	0.00051943	0.00505385	0.25343
TBX2	-3.44872	7.23841	-9.28587	0.000519852	0.00505385	0.252474
PHC1	1.50336	6.0811	9.28535	0.000519974	0.00505385	0.252199
PEX6	1.17282	5.40515	9.2785	0.000521564	0.00506325	0.248608
ASAP3	1.30949	6.30545	9.27767	0.000521757	0.00506325	0.248172
LSM8	-1.26057	8.76587	-9.27322	0.000522793	0.00506934	0.245839
HACD2	-1.79511	9.44119	-9.26896	0.000523789	0.00507362	0.243601
TSC22D2	-1.44218	8.45931	-9.26616	0.000524444	0.00507362	0.24213
UBR4	2.19772	8.14182	9.26571	0.00052455	0.00507362	0.241893
RSRC1	-1.71749	7.27463	-9.26346	0.000525079	0.00507362	0.240708
NETO2	1.77885	8.2018	9.26214	0.000525387	0.00507362	0.240017
LGALS3	-1.28096	11.4459	-9.26085	0.000525689	0.00507362	0.239341
PKP1	-1.91575	5.76324	-9.25857	0.000526226	0.00507485	0.23814
AMZ2	-1.40497	9.71956	-9.24699	0.000528959	0.00509724	0.232048
RPS6KA1	1.23504	5.92808	9.24233	0.000530063	0.00510391	0.229594
USP16	-1.65123	7.43915	-9.24023	0.000530563	0.00510476	0.228485
TUBB2B	3.78433	5.62224	9.23661	0.000531424	0.0051079	0.226578
LAP3	-1.32779	8.78962	-9.23539	0.000531713	0.0051079	0.225939
HSF1	1.85122	7.52624	9.22713	0.000533686	0.00512289	0.22158
PTK2	1.63924	9.98929	9.22238	0.000534824	0.00512764	0.219073
ZNF652	-3.05638	6.40117	-9.22161	0.000535008	0.00512764	0.21867
TWF2	1.31018	6.58073	9.21004	0.000537794	0.00515037	0.212558
B2M	-1.13826	10.575	-9.20455	0.000539123	0.00515575	0.209654
SCNN1A	-1.93757	6.3787	-9.20428	0.000539188	0.00515575	0.209513
TMEM134	-2.06178	6.46404	-9.19739	0.000540862	0.00516242	0.205866
FMO5	-1.2676	4.77407	-9.19639	0.000541104	0.00516242	0.205339
CTCF	-1.26085	8.34611	-9.19627	0.000541135	0.00516242	0.205272
NDUFS7	1.66938	7.6942	9.19115	0.000542381	0.00516957	0.202565
STAT6	1.27397	7.01732	9.18977	0.000542718	0.00516957	0.201835
PMS2P3	-1.32943	7.36263	-9.18147	0.00054475	0.0051821	0.197435
ITPRID2	-1.8462	8.44517	-9.18099	0.000544868	0.0051821	0.197181
PPP1CC	1.14714	11.2662	9.17707	0.000545832	0.00518729	0.195101
G0S2	1.71901	5.98717	9.16703	0.000548308	0.00519951	0.189774
PARP12	1.6889	6.13811	9.1669	0.000548339	0.00519951	0.189707
TACC3	1.18907	8.6054	9.16675	0.000548376	0.00519951	0.189627
CLSTN1	1.17543	8.61328	9.16303	0.000549299	0.0052038	0.18765
OSBPL10	-2.19694	6.9049	-9.16154	0.000549667	0.0052038	0.18686
ACYP2	-1.59425	6.26865	-9.15225	0.000551978	0.00522168	0.181923
GNA13	-2.14222	6.21782	-9.14539	0.000553691	0.0052339	0.178275
EFHD2	1.18052	6.83967	9.13841	0.000555444	0.00524146	0.174554
TACO1	-1.16276	7.45367	-9.13619	0.000556001	0.00524146	0.173374
JUP	-1.76793	8.43524	-9.13588	0.000556078	0.00524146	0.173211
TSTA3	1.5508	8.53249	9.13544	0.000556191	0.00524146	0.172973
CA8	-1.40624	5.65611	-9.1338	0.000556604	0.00524146	0.172099
NDUFS1	-1.85617	8.18285	-9.13207	0.00055704	0.00524158	0.171177
CAND1	-1.52699	9.10865	-9.12851	0.000557937	0.00524604	0.169283
FAM131A	1.46297	6.83169	9.11849	0.000560476	0.00526033	0.163938
LUM	3.28561	4.73796	9.11783	0.000560643	0.00526033	0.163587
SETMAR	-1.36345	5.25724	-9.11396	0.000561628	0.00526033	0.16152
PKN1	1.16275	6.23288	9.11359	0.000561722	0.00526033	0.161323
DIDO1	-1.75222	7.21034	-9.11265	0.000561963	0.00526033	0.160818
MYL12B	-1.15962	10.7601	-9.1125	0.000562001	0.00526033	0.16074
RAB21	-2.1059	8.2985	-9.1096	0.00056274	0.00526327	0.159192
ZNF211	-1.38027	5.72759	-9.10298	0.000564434	0.00527403	0.155653
OSGIN2	-2.05158	4.9869	-9.10133	0.000564858	0.00527403	0.154769
ZHX2	-1.91634	7.3682	-9.10013	0.000565166	0.00527403	0.154128
BLVRA	-1.6355	8.43593	-9.09175	0.000567321	0.00529016	0.149646
LSM12	1.38701	8.65506	9.08493	0.000569084	0.00530173	0.145993
STYXL1	-1.37722	7.41137	-9.08364	0.000569416	0.00530173	0.145305
PCOLCE2	2.00417	4.77476	9.08004	0.00057035	0.00530644	0.143375
BCL11A	2.95914	6.59551	9.07425	0.000571855	0.00531645	0.140273
JADE1	1.25101	6.88088	9.06932	0.00057314	0.00532047	0.137629
ARHGAP1	-1.2723	8.57944	-9.06881	0.000573273	0.00532047	0.137356
STX16	-1.33761	8.19719	-9.06627	0.000573938	0.00532047	0.13599
MLYCD	-2.33173	6.0847	-9.06602	0.000574003	0.00532047	0.135857
SLC27A2	-1.63374	6.36595	-9.06336	0.000574699	0.00532294	0.13443
PSMB3	1.22481	10.1785	9.05458	0.000577004	0.0053403	0.129717
TRIM8	-1.71283	6.92465	-9.05244	0.000577568	0.00534154	0.128565
PPP1R7	-1.16995	9.19083	-9.03232	0.0005829	0.00538683	0.117742
POGZ	-1.19356	8.03088	-9.0244	0.000585017	0.00540236	0.113473
AP2B1	1.14752	8.22979	9.01502	0.000587536	0.00542159	0.108412
CPNE1	1.64574	7.61089	9.012	0.000588349	0.00542505	0.106783
TK1	1.37674	8.80375	9.00328	0.000590706	0.00544274	0.102073
IL6	2.16861	5.80898	8.99844	0.000592017	0.00545077	0.0994614
AKR7A2	-1.37059	8.45609	-8.9927	0.000593579	0.0054611	0.0963571
TRAP1	1.22431	9.39736	8.98779	0.00059492	0.00546938	0.0936984
YEATS2	1.22032	6.57359	8.98291	0.000596254	0.0054729	0.0910592
DNAJC8	1.19727	9.55135	8.98167	0.000596594	0.0054729	0.0903874
HDAC5	1.34936	6.15911	8.98073	0.000596852	0.0054729	0.0898783
SAP30	-2.06253	7.86921	-8.97994	0.000597068	0.0054729	0.0894514
B9D1	1.15162	6.59313	8.96526	0.000601117	0.00550594	0.081489
NANS	-1.12157	9.27402	-8.96236	0.000601917	0.00550921	0.0799203
DDX23	-1.18122	7.52202	-8.94037	0.000608053	0.00556126	0.0679694
TAF7	-2.14736	9.00761	-8.93858	0.000608554	0.00556174	0.0669993
NR0B1	1.54025	5.10846	8.93456	0.000609685	0.00556798	0.0648104
ZNF764	-2.01521	5.61896	-8.92922	0.000611191	0.00557763	0.0619023
KARS1	-1.22539	10.981	-8.9269	0.000611848	0.00557951	0.0606372
NOL11	-1.10158	9.88662	-8.92288	0.000612986	0.00558135	0.0584468
PBX2	1.17258	6.83149	8.92211	0.000613203	0.00558135	0.0580295
VPS37C	-1.1497	8.2582	-8.92142	0.0006134	0.00558135	0.0576511
ATP5F1D	1.48186	8.24904	8.91798	0.000614376	0.00558281	0.0557779
TPI1	1.24032	11.1765	8.91676	0.000614723	0.00558281	0.0551116
RND3	1.48671	9.24254	8.9161	0.00061491	0.00558281	0.0547532
VEZF1	-1.18244	9.40735	-8.90814	0.000617181	0.00559933	0.0504075
QSOX1	1.16629	7.13777	8.8929	0.000621556	0.0056349	0.042081
ATP5PF	-1.37618	10.1401	-8.89081	0.000622158	0.00563518	0.0409408
IRS1	-4.5864	7.25427	-8.88761	0.000623082	0.00563518	0.0391917
HMGCS1	-2.46919	5.81313	-8.88672	0.000623339	0.00563518	0.0387052
RANGAP1	1.11172	7.72021	8.8865	0.000623404	0.00563518	0.0385812
MRFAP1L1	-1.61443	8.8038	-8.88	0.000625289	0.00563539	0.0350228
COIL	-1.09085	8.36277	-8.87997	0.000625297	0.00563539	0.0350079
PEF1	1.39604	7.97598	8.87909	0.000625554	0.00563539	0.0345243
PIN1	1.96264	6.78488	8.87875	0.00062565	0.00563539	0.0343428
RUBCNL	-1.65222	5.08055	-8.87722	0.000626096	0.00563539	0.0335019
PCMTD2	-1.94883	8.19753	-8.87702	0.000626155	0.00563539	0.0333917
JTB	-1.18088	10.509	-8.87467	0.000626837	0.00563744	0.0321075
TIMP1	1.20653	10.0156	8.86251	0.000630394	0.00566532	0.0254375
FKBP2	1.3828	8.31772	8.85965	0.000631233	0.00566876	0.023869
RESF1	-1.52366	5.53548	-8.84877	0.000634438	0.00569341	0.017898
SNN	1.49172	7.30388	8.84567	0.000635355	0.00569753	0.0161937
PFDN2	1.18382	9.52875	8.83828	0.000637548	0.00570569	0.012132
PLD3	1.54266	7.41078	8.83824	0.00063756	0.00570569	0.0121102
GFPT2	1.33418	5.65149	8.83795	0.000637646	0.00570569	0.01195
TRAF5	-1.52417	5.10516	-8.83159	0.00063954	0.0057144	0.00845297
RCN2	-1.11996	9.47726	-8.83159	0.000639541	0.0057144	0.00845214
ZDHHC6	-1.66419	7.20037	-8.82999	0.000640019	0.00571456	0.00756985
B3GALT4	-1.07617	5.49103	-8.82358	0.000641938	0.00572756	0.00404
CADM1	-2.26717	6.52864	-8.81666	0.000644018	0.00574199	0.000225018
LINS1	-1.08473	4.24634	-8.80315	0.000648101	0.00577096	-0.00722819
CASP4	2.20641	5.70029	8.80283	0.000648198	0.00577096	-0.0074044
MBNL3	-1.08419	4.40723	-8.79748	0.000649823	0.00578128	-0.0103579
HLA-G	1.41276	9.3709	8.79556	0.000650407	0.00578232	-0.0114163
CXorf40A	-1.59762	8.64937	-8.79401	0.000650881	0.0057824	-0.0122761
IGSF3	-1.2311	7.67997	-8.79214	0.000651452	0.00578333	-0.0133105
DUSP3	1.16375	8.09372	8.78868	0.000652509	0.00578856	-0.0152218
MERTK	1.07523	5.52252	8.7842	0.000653882	0.00579462	-0.017702
ETS1	1.55192	5.48424	8.7834	0.000654126	0.00579462	-0.0181419
TIAL1	-1.0806	9.04695	-8.77747	0.000655949	0.00580663	-0.0214254
LRRC8D	1.39854	8.06776	8.772	0.000657635	0.0058174	-0.0244534
SEPTIN11	1.64551	7.83195	8.76942	0.000658434	0.00581957	-0.0258855
EFCAB11	-1.10786	7.98568	-8.76571	0.000659582	0.00581957	-0.0279391
UXS1	1.33308	7.97552	8.76465	0.000659911	0.00581957	-0.028528
DENND4C	-1.93354	5.49662	-8.76436	0.00066	0.00581957	-0.0286867
SPATA2	-1.54015	6.12738	-8.76108	0.000661018	0.00581957	-0.0305048
AKR1C3	-1.19812	8.79011	-8.76099	0.000661047	0.00581957	-0.0305568
PQBP1	1.13779	8.3895	8.76031	0.000661258	0.00581957	-0.0309336
LMAN2L	1.57913	7.98148	8.7591	0.000661635	0.00581957	-0.0316058
UTP20	1.14167	6.61535	8.75549	0.00066276	0.00582288	-0.033609
SERINC5	-3.13977	6.64005	-8.75488	0.00066295	0.00582288	-0.0339488
FTSJ3	-1.48027	8.4664	-8.75026	0.000664391	0.00583141	-0.0365096
IL15RA	1.44497	5.5591	8.74084	0.000667347	0.00585321	-0.0417473
LMNA	1.39093	8.89409	8.73721	0.000668488	0.00585908	-0.0437626
KDM5B	-2.08306	8.35219	-8.72396	0.000672678	0.00589164	-0.0511345
NDNF	2.0489	5.10745	8.71266	0.000676279	0.00591267	-0.0574327
NRSN2	1.43881	5.83177	8.71249	0.000676333	0.00591267	-0.0575269
GRHPR	1.2355	8.77519	8.71194	0.00067651	0.00591267	-0.0578372
PSMD13	1.16445	7.91188	8.70594	0.000678432	0.00592529	-0.061184
EFNA1	-1.10903	7.04219	-8.70429	0.000678961	0.00592573	-0.0621029
UCHL3	1.11331	9.04028	8.68923	0.000683819	0.00596394	-0.0705162
PTGER1	2.37901	6.7141	8.6868	0.000684605	0.00596644	-0.0718718
TFB1M	1.77857	6.90653	8.68498	0.000685195	0.00596644	-0.0728898
ZNF24	-1.7707	7.78377	-8.6839	0.000685549	0.00596644	-0.0734981
NDUFV1	1.09475	9.70144	8.6761	0.000688087	0.00598433	-0.0778596
WBP1L	-1.11384	7.36897	-8.65366	0.000695459	0.0060442	-0.0904365
ZBED5	-1.27039	7.62092	-8.65134	0.000696229	0.00604548	-0.0917428
RIPPLY3	-2.20901	4.97372	-8.65027	0.000696581	0.00604548	-0.0923401
PNPLA6	2.18588	6.56659	8.63772	0.000700757	0.0060749	-0.099395
PRUNE1	-1.1058	8.22179	-8.63594	0.00070135	0.0060749	-0.100394
PSD3	-1.42218	5.57419	-8.63567	0.00070144	0.0060749	-0.100545
TAF12	1.22108	8.09529	8.62346	0.000705535	0.00610289	-0.107417
HOXC11	-1.15687	5.18837	-8.6231	0.000705655	0.00610289	-0.107618
EFCAB2	-1.14664	4.57578	-8.61512	0.000708348	0.0061219	-0.112114
MAPT	1.57461	7.69574	8.61243	0.000709258	0.0061255	-0.11363
KLK6	-1.52157	5.45201	-8.60509	0.00071175	0.00614274	-0.11777
BTG2	-1.52435	6.25449	-8.60211	0.000712766	0.00614624	-0.119454
HSBP1	-1.34424	10.4685	-8.60099	0.000713146	0.00614624	-0.120084
ZNF134	-1.50658	5.72297	-8.59709	0.000714477	0.00615343	-0.122285
PER3	-1.94298	5.40153	-8.5853	0.000718522	0.00618261	-0.128951
WDR3	1.17636	7.63884	8.58431	0.000718861	0.00618261	-0.129508
ATP1B3	1.14567	10.1854	8.57595	0.000721747	0.00620193	-0.134239
ARFGAP2	-1.07803	7.17422	-8.57491	0.000722109	0.00620193	-0.13483
DSG2	2.17382	9.25872	8.56531	0.000725441	0.00622221	-0.140268
DDX21	1.1057	9.57893	8.56522	0.000725473	0.00622221	-0.140319
CRYBG1	-2.98393	6.11879	-8.5593	0.000727537	0.0062356	-0.143674
ZNF223	-1.25784	4.23961	-8.55223	0.000730011	0.00625248	-0.147683
BNIP3L	-1.19315	9.13878	-8.54064	0.000734093	0.00628311	-0.154268
COLGALT1	1.55048	7.04653	8.53308	0.000736769	0.00630166	-0.158565
TMCO3	-1.74516	6.01715	-8.51881	0.000741853	0.00634078	-0.166688
DLD	-1.41912	9.47533	-8.51282	0.000743999	0.00635474	-0.170099
HSPB1	-1.06339	12.284	-8.50646	0.000746286	0.00636988	-0.173724
NR3C1	1.54737	7.47191	8.49462	0.00075057	0.00639691	-0.180486
GINS1	-1.14265	8.26357	-8.49374	0.000750891	0.00639691	-0.18099
SH3BGRL	-1.94456	9.64625	-8.49263	0.000751293	0.00639691	-0.181623
NIF3L1	-1.17192	8.18827	-8.49076	0.000751974	0.00639691	-0.182694
BAG6	1.07018	9.78815	8.4906	0.000752031	0.00639691	-0.182783
C1orf216	1.59717	6.35002	8.48669	0.000753454	0.00640462	-0.185016
USP10	-1.20613	8.96589	-8.47846	0.000756464	0.00642211	-0.189726
MGAT4B	1.54745	7.92123	8.47742	0.000756843	0.00642211	-0.190318
JADE2	-3.00633	7.40163	-8.47682	0.000757066	0.00642211	-0.190665
TMEM259	1.34439	6.02059	8.47502	0.000757724	0.00642331	-0.191693
CAVIN3	2.458	5.33779	8.46589	0.000761085	0.00644738	-0.19692
RGS10	1.28619	8.69726	8.46325	0.00076206	0.00645124	-0.198434
USP25	1.13472	8.38198	8.45855	0.000763802	0.0064557	-0.201131
DYNLT3	-2.6597	9.45465	-8.45762	0.000764148	0.0064557	-0.201665
HILPDA	-1.98215	7.19697	-8.45688	0.000764423	0.0064557	-0.202091
IL2RB	1.15941	5.67519	8.45621	0.000764669	0.0064557	-0.202471
SHFL	1.38638	6.23526	8.45374	0.000765587	0.00645906	-0.20389
ITCH	1.09662	7.40287	8.45042	0.000766825	0.0064651	-0.205797
VPS35	1.13934	10.2813	8.44901	0.000767349	0.00646513	-0.206606
VCPKMT	-2.55784	6.1131	-8.44601	0.000768467	0.00647015	-0.208325
ZNF395	-3.33056	6.12365	-8.44201	0.000769965	0.00647836	-0.210626
STXBP2	1.73795	6.88558	8.44021	0.000770639	0.00647963	-0.21166
AASDHPPT	1.22362	8.72218	8.43765	0.000771599	0.00647985	-0.213132
ACAA2	-1.06818	7.24595	-8.43736	0.000771709	0.00647985	-0.2133
GABPA	-1.64165	5.73104	-8.43439	0.000772825	0.00648222	-0.215007
ACOT9	1.18737	8.23283	8.43382	0.000773037	0.00648222	-0.215331
IKZF5	-1.12434	5.40169	-8.42419	0.000776674	0.00650831	-0.220877
PCDHB8	-1.17444	4.25564	-8.42118	0.000777812	0.0065129	-0.222607
OLFML2A	1.23806	6.38694	8.41997	0.000778272	0.0065129	-0.223306
SHTN1	-3.39797	6.50254	-8.41502	0.000780153	0.00652425	-0.22616
RNF115	-1.22165	8.12038	-8.41339	0.00078077	0.00652501	-0.227094
H1-0	1.05491	9.66229	8.40992	0.000782093	0.00653166	-0.229094
MRPS28	1.02596	8.94424	8.40779	0.000782908	0.00653206	-0.230325
ARNT2	-1.31724	4.91193	-8.40675	0.000783305	0.00653206	-0.230924
ROBO1	2.02721	8.50691	8.40566	0.000783721	0.00653206	-0.231552
NSDHL	-1.21268	6.85867	-8.39975	0.000785987	0.00654655	-0.234963
ARHGEF40	1.50774	5.18846	8.393	0.000788587	0.00656379	-0.238866
GABRB3	1.43091	4.60502	8.38534	0.000791543	0.00658398	-0.243289
UTP14A	-1.296	7.53517	-8.36722	0.000798599	0.00663822	-0.253778
BAG5	-1.31734	8.23285	-8.36296	0.000800271	0.00664766	-0.25625
MFSD1	-2.01411	8.202	-8.35524	0.000803308	0.00665965	-0.260728
FTO	1.11973	7.98612	8.35305	0.000804171	0.00665965	-0.261996
FECH	-1.23063	6.59967	-8.35225	0.000804488	0.00665965	-0.262462
OR7E12P	-1.25913	5.35062	-8.35163	0.000804733	0.00665965	-0.262822
DNTTIP2	1.04947	8.78135	8.35126	0.000804877	0.00665965	-0.263034
DYRK4	1.13136	5.59853	8.34978	0.000805461	0.00665965	-0.263891
USP32P2	-1.21937	8.31119	-8.34904	0.000805755	0.00665965	-0.264322
TRO	1.36469	5.37327	8.3484	0.000806009	0.00665965	-0.264696
AHCY	1.21228	9.39979	8.34168	0.000808675	0.00667417	-0.268599
SIK3	1.42714	6.03571	8.34126	0.000808843	0.00667417	-0.268845
MREG	-4.67438	7.9374	-8.33534	0.0008112	0.00668917	-0.272285
TMED2	-1.02381	9.93051	-8.33286	0.000812189	0.00669287	-0.273725
ADSL	1.30487	8.93148	8.33132	0.000812804	0.00669349	-0.27462
FAM189A2	-1.21762	5.45294	-8.31945	0.00081757	0.00672827	-0.281532
TAF10	1.6486	9.04694	8.31656	0.000818738	0.00673341	-0.283219
FKBP14	2.40145	6.94917	8.28752	0.000830559	0.00682611	-0.300169
OFD1	-1.59135	7.12439	-8.28569	0.000831309	0.00682774	-0.301235
NSUN3	-1.0808	6.6888	-8.27451	0.000835924	0.0068611	-0.307782
CENPT	1.12117	5.67166	8.26498	0.000839879	0.00688901	-0.313364
SIPA1	2.36726	6.09549	8.26254	0.000840895	0.00689278	-0.314794
STIP1	1.00794	10.1111	8.26117	0.000841468	0.00689292	-0.315599
SLC6A8	1.25968	6.7701	8.25649	0.00084342	0.00690436	-0.31834
BUB3	-1.02329	10.5381	-8.25069	0.000845852	0.0069197	-0.321745
MCTS1	-1.23165	9.41786	-8.24917	0.000846491	0.00692036	-0.322638
PPP2CB	1.36969	9.96734	8.24739	0.00084724	0.00692191	-0.323683
DAB2	1.90562	5.76019	8.23978	0.000850449	0.00694356	-0.328154
BAP1	1.19651	6.91518	8.23785	0.000851266	0.00694566	-0.32929
P4HA2	1.19482	8.4521	8.23625	0.000851942	0.0069466	-0.330229
EIF2B3	1.37861	7.83793	8.23066	0.000854315	0.00696083	-0.333519
PSMD2	1.03993	9.91251	8.22897	0.000855036	0.00696083	-0.334517
SRSF4	1.05241	8.84264	8.22753	0.000855647	0.00696083	-0.335361
MBD4	-1.45972	8.97355	-8.22686	0.000855931	0.00696083	-0.335755
CDIPT	-1.0655	9.80523	-8.21896	0.000859306	0.00698369	-0.340409
FAM172A	-2.38796	6.46824	-8.21262	0.000862024	0.00700119	-0.344144
GDF11	1.29187	6.14853	8.20632	0.000864739	0.00701442	-0.347864
ABITRAM	-1.09116	7.63463	-8.20552	0.000865082	0.00701442	-0.348333
DPP3	-1.07431	7.66585	-8.2049	0.00086535	0.00701442	-0.348699
VPS33B	-1.39011	6.62425	-8.19727	0.000868654	0.00703661	-0.353208
S100A3	1.30184	5.18417	8.19331	0.000870373	0.00704593	-0.355545
RNF187	1.01893	8.50997	8.18643	0.00087337	0.007062	-0.359613
CNN2	1.75946	6.91225	8.18614	0.000873496	0.007062	-0.359783
RMND5B	-1.07206	6.78248	-8.18423	0.00087433	0.00706413	-0.360912
USP3	-1.19454	8.50108	-8.18041	0.000876006	0.00707306	-0.363177
GALK1	1.05758	6.28767	8.17889	0.000876668	0.0070738	-0.364071
AOPEP	-1.19325	5.12415	-8.17668	0.00087764	0.00707647	-0.365383
EMC1	1.13803	7.79284	8.17554	0.00087814	0.00707647	-0.366055
TSPAN13	-1.02273	10.6791	-8.17135	0.000879986	0.00708675	-0.368541
RPA2	1.09337	8.17441	8.16901	0.000881018	0.00709031	-0.369927
AP1S1	-1.57314	7.66123	-8.16661	0.000882079	0.00709031	-0.371351
FAF1	1.25032	8.92409	8.16646	0.000882144	0.00709031	-0.371438
TRMT5	-1.18755	11.1608	-8.16462	0.000882957	0.00709225	-0.372528
ZBTB48	1.19825	5.75435	8.16144	0.000884366	0.00709891	-0.374414
ERCC1	1.49357	7.88879	8.16016	0.000884932	0.00709891	-0.375171
NR2F2	-1.82165	10.1282	-8.15237	0.000888399	0.00712213	-0.379798
ERI2	-3.25858	6.1911	-8.1488	0.000889992	0.0071302	-0.381917
RBBP7	-1.0125	10.4692	-8.14736	0.000890633	0.0071302	-0.38277
FEZ1	-1.18893	5.9915	-8.14625	0.000891131	0.0071302	-0.383431
CHST15	-2.91201	6.74788	-8.13504	0.000896165	0.00716585	-0.390096
CEBPD	1.10599	7.49809	8.12606	0.000900223	0.00719366	-0.395442
MRPL9	-1.43221	9.61182	-8.1207	0.000902655	0.00720446	-0.398634
ARMCX5	-2.20049	6.04168	-8.11988	0.000903028	0.00720446	-0.399123
BTN3A2	2.11262	4.7466	8.11924	0.000903317	0.00720446	-0.399503
ATP9A	-2.98035	7.61488	-8.11572	0.000904923	0.00721263	-0.401604
CHPF2	1.36767	7.28454	8.11282	0.000906246	0.00721854	-0.403333
DNAJC2	-1.43585	8.34532	-8.10635	0.000909207	0.00723315	-0.407193
IRS2	-2.60924	6.99617	-8.10626	0.000909247	0.00723315	-0.407245
CRY1	1.10466	8.07584	8.10414	0.000910223	0.00723627	-0.408514
RAP1GDS1	1.07937	7.80135	8.10259	0.000910934	0.00723729	-0.409439
CDKN1A	-1.17657	7.98705	-8.0948	0.000914524	0.00725876	-0.414094
ICK	-2.19509	4.81312	-8.09418	0.000914807	0.00725876	-0.41446
DDB2	-2.03892	7.53448	-8.09196	0.000915833	0.00726225	-0.415787
PUM1	1.02771	9.97912	8.08865	0.000917369	0.00726563	-0.41777
HSD17B7	-1.08665	7.38115	-8.08851	0.000917431	0.00726563	-0.41785
ARHGEF26	-1.27079	4.35681	-8.08288	0.000920049	0.00727387	-0.421223
MBD2	-1.44626	8.26426	-8.08283	0.000920071	0.00727387	-0.421251
SINHCAF	1.12524	8.77492	8.08141	0.000920733	0.00727387	-0.422101
RNF103	-1.81411	7.91121	-8.08123	0.000920817	0.00727387	-0.422209
UMPS	-1.23369	8.04873	-8.07234	0.00092497	0.00730202	-0.427536
SYNPO	1.5745	5.70343	8.06856	0.00092674	0.00731134	-0.429798
TACC2	-1.39773	5.87333	-8.06699	0.000927475	0.00731249	-0.430737
JMJD6	1.34937	7.7216	8.05848	0.000931485	0.00733944	-0.435844
ATXN10	1.08653	10.0192	8.05716	0.00093211	0.0073397	-0.436637
ALOX15	-1.16598	4.53015	-8.05268	0.000934231	0.00734314	-0.439327
PGLS	1.44175	7.69943	8.05102	0.000935017	0.00734314	-0.440323
FUT4	-1.37997	5.55435	-8.05019	0.00093541	0.00734314	-0.44082
TMED9	1.11855	9.11761	8.04902	0.00093597	0.00734314	-0.441528
VPS37B	1.34888	6.83418	8.04884	0.000936052	0.00734314	-0.441633
TERF2IP	-2.22576	7.37512	-8.04813	0.00093639	0.00734314	-0.44206
IQSEC3	1.82255	6.15755	8.04693	0.000936963	0.00734314	-0.442783
ACVR2A	1.01349	6.73628	8.04625	0.000937283	0.00734314	-0.443188
GADD45GIP1	1.55972	7.61515	8.04362	0.000938536	0.00734831	-0.44477
DCTN2	1.1124	9.43745	8.04168	0.000939464	0.00735094	-0.44594
MIS18BP1	-1.81639	5.76391	-8.03865	0.000940911	0.00735523	-0.447762
PKM	1.01584	11.0531	8.03805	0.000941199	0.00735523	-0.448123
PPP1R3C	-1.79538	6.01531	-8.03434	0.000942974	0.00736446	-0.450354
MYL12A	-0.988923	9.07298	-8.02973	0.000945188	0.00737711	-0.453131
SUGCT	1.14833	4.56807	8.02167	0.000949072	0.00740276	-0.457985
MALL	-1.60914	5.63111	-8.01594	0.000951844	0.00741475	-0.461437
ARHGEF18	1.29119	7.33026	8.01548	0.000952071	0.00741475	-0.461719
TNFSF9	1.70633	5.67406	8.01479	0.000952403	0.00741475	-0.462133
GDPD5	2.05917	6.6503	8.0128	0.00095337	0.00741762	-0.463333
SNAPC1	2.04435	9.01499	8.00524	0.000957054	0.00744032	-0.4679
SULT1A1	-1.38874	6.71501	-8.00384	0.000957736	0.00744032	-0.468743
ENPEP	-1.47922	4.35708	-8.00312	0.000958087	0.00744032	-0.469177
MSX1	1.32001	5.83573	7.99568	0.000961733	0.00745816	-0.473674
PYCR3	1.75968	6.3326	7.99542	0.000961859	0.00745816	-0.473829
NOS3	1.41038	4.7641	7.99475	0.000962188	0.00745816	-0.474235
C1GALT1C1	-1.10749	8.13682	-7.98905	0.000964996	0.00747525	-0.477685
TENT5C	-1.60389	5.0956	-7.98446	0.000967263	0.00748814	-0.480463
MAP2K4	-1.64117	6.78836	-7.97962	0.000969658	0.00750199	-0.483391
SMG7	-1.52779	6.52345	-7.97806	0.000970431	0.0075033	-0.484335
NFKBIE	1.34803	6.38633	7.97678	0.00097107	0.00750356	-0.485113
SF3B3	-0.97503	9.12053	-7.96177	0.000978565	0.00755676	-0.494218
ACPP	-1.12707	4.23216	-7.95689	0.000981016	0.00756793	-0.49718
ALDH3A2	-1.03887	8.1463	-7.9555	0.000981716	0.00756793	-0.498025
ASL	1.49497	7.94261	7.95525	0.000981842	0.00756793	-0.498177
PEX11B	-3.28758	6.89713	-7.95249	0.000983229	0.00757392	-0.499849
SQSTM1	0.974466	9.24866	7.94897	0.000985007	0.00758291	-0.501988
NBEA	-1.67148	4.82151	-7.9474	0.000985803	0.00758433	-0.502945
ZNF85	-1.23945	7.69429	-7.93572	0.000991734	0.00762522	-0.510048
PCOTH	-1.13752	4.55139	-7.93238	0.000993439	0.0076336	-0.512082
AKAP9	-2.74226	7.07576	-7.9308	0.000994247	0.00763508	-0.513045
DLG5	-2.20776	8.14518	-7.92121	0.000999165	0.0076681	-0.518889
HSD17B1	2.08188	5.82926	7.91839	0.00100062	0.00767451	-0.520611
MAP3K1	-1.34252	4.80264	-7.91044	0.00100473	0.00769659	-0.525464
IMPA1	1.01355	8.61937	7.91042	0.00100474	0.00769659	-0.525477
GLUD2	-1.02528	6.9925	-7.90164	0.0010093	0.00772675	-0.530841
TMEM184B	1.13165	7.12836	7.89905	0.00101065	0.00773232	-0.532425
SH2B3	2.43401	5.552	7.89533	0.00101259	0.0077406	-0.534697
WIPI1	-1.56431	7.36111	-7.89458	0.00101298	0.0077406	-0.535154
ZNF222	-1.70437	5.13209	-7.89172	0.00101448	0.0077473	-0.536908
NUDT13	-1.23784	4.39803	-7.88495	0.00101804	0.00776967	-0.541052
FGFR1OP	-1.0801	6.55586	-7.87971	0.0010208	0.00778596	-0.544262
IRF6	-1.62217	5.30887	-7.87603	0.00102274	0.00779599	-0.546516
MMP24OS	1.84266	7.95458	7.87314	0.00102427	0.00780285	-0.548286
SPTLC1	-2.17126	8.95778	-7.86748	0.00102728	0.00782096	-0.551758
CCNE2	-3.4689	6.59699	-7.86359	0.00102936	0.00783017	-0.554151
AZIN1	-0.983228	9.52253	-7.86284	0.00102975	0.00783017	-0.554607
MECR	1.1509	6.60821	7.85815	0.00103226	0.00784445	-0.557491
SNPH	1.07425	5.52897	7.85681	0.00103298	0.0078451	-0.558315
HPCAL1	1.05145	8.37649	7.84821	0.0010376	0.00787534	-0.563598
PAN2	-1.54372	6.28242	-7.83471	0.00104491	0.00792173	-0.57191
CLK1	-1.36087	6.55148	-7.83251	0.0010461	0.00792173	-0.573263
SLC19A2	-3.4232	6.38437	-7.83141	0.0010467	0.00792173	-0.573945
SAR1B	-1.96206	7.9603	-7.83004	0.00104744	0.00792173	-0.574785
KIF2C	1.29785	9.62846	7.83003	0.00104745	0.00792173	-0.574795
DCLRE1B	-1.3498	7.03301	-7.82986	0.00104754	0.00792173	-0.574898
EGLN1	1.70806	7.54327	7.82467	0.00105038	0.0079383	-0.578096
SPCS3	1.59929	9.28582	7.82165	0.00105203	0.00794598	-0.579963
ZNF43	-1.89397	6.17909	-7.81516	0.00105559	0.00796801	-0.583965
AURKB	0.975752	7.75464	7.81327	0.00105663	0.007971	-0.585131
MCM3AP	-1.34463	7.07008	-7.81141	0.00105766	0.00797389	-0.58628
MYBBP1A	1.17643	6.56695	7.80485	0.00106128	0.00799639	-0.590339
TMEM50B	-1.48029	7.91711	-7.80264	0.00106251	0.00800075	-0.591704
TUBB	0.955249	12.0098	7.79323	0.00106774	0.00803526	-0.597523
TOMM22	1.19371	7.26726	7.79164	0.00106863	0.00803705	-0.598507
CARS1	1.01728	9.54048	7.78486	0.00107242	0.00805627	-0.602711
SNX10	-1.35797	7.60747	-7.78432	0.00107273	0.00805627	-0.603043
CASP6	-1.19491	7.26974	-7.7836	0.00107313	0.00805627	-0.60349
CD81	1.13561	9.19003	7.77681	0.00107695	0.0080771	-0.607699
PPL	-2.63361	6.4553	-7.77635	0.00107721	0.0080771	-0.607984
ERCC5	-1.72855	6.19165	-7.77453	0.00107823	0.0080799	-0.609112
NAT9	1.44929	6.31946	7.76948	0.00108109	0.00809644	-0.61225
PBLD	-1.91666	4.94813	-7.76698	0.00108251	0.00810214	-0.6138
PRKAR1A	-1.24519	10.49	-7.76391	0.00108425	0.00811029	-0.615705
RRAGC	1.0366	8.35059	7.76175	0.00108548	0.00811458	-0.617046
ARMCX6	-1.02538	9.63707	-7.75827	0.00108746	0.0081245	-0.61921
RAD51C	-1.16082	9.72277	-7.7555	0.00108904	0.00812519	-0.620931
TFDP1	-1.04126	9.01668	-7.75408	0.00108985	0.00812519	-0.621815
FDPS	-0.962334	9.85543	-7.75386	0.00108998	0.00812519	-0.621953
HOXB7	1.23122	7.61007	7.75352	0.00109017	0.00812519	-0.622163
RTN3	1.16497	9.5162	7.75148	0.00109134	0.00812902	-0.623433
ZFAND5	1.19697	9.62572	7.74907	0.00109272	0.00813444	-0.624933
COG7	-1.66483	7.00486	-7.74132	0.00109718	0.00816128	-0.629759
POF1B	-1.46189	4.80854	-7.74051	0.00109765	0.00816128	-0.63026
INSIG2	1.5061	7.30605	7.73913	0.00109844	0.00816232	-0.631121
LPCAT4	1.7885	6.72219	7.73738	0.00109946	0.00816495	-0.632213
IPO7	1.10165	9.72767	7.73509	0.00110078	0.00816991	-0.633642
RNF139	-1.11376	9.38826	-7.73012	0.00110366	0.00818195	-0.636738
ITGB1	0.956878	11.0681	7.72971	0.0011039	0.00818195	-0.636992
GPS2	1.07435	7.48994	7.72867	0.00110451	0.00818195	-0.637645
SAT1	1.17782	8.86506	7.72676	0.00110562	0.00818195	-0.638836
MUC1	-2.49858	8.10253	-7.72661	0.0011057	0.00818195	-0.638928
ARL3	-0.953193	8.96757	-7.72501	0.00110664	0.00818397	-0.639929
KLF10	-1.51481	8.62652	-7.7204	0.00110933	0.00819897	-0.642805
CTNNAL1	1.30464	8.44033	7.71892	0.00111019	0.00820046	-0.643726
BRINP2	-0.970158	4.34693	-7.71079	0.00111496	0.00823078	-0.648806
ABLIM3	1.32091	5.93135	7.70908	0.00111596	0.0082333	-0.649875
DICER1	-2.03125	7.9338	-7.70456	0.00111863	0.0082411	-0.652703
RFWD3	-2.01932	6.01234	-7.70451	0.00111866	0.0082411	-0.652734
ABHD5	-1.74676	5.69087	-7.70391	0.00111901	0.0082411	-0.653111
GCC1	-1.52506	6.27905	-7.69718	0.001123	0.00826324	-0.657324
ARL6IP5	-1.07117	8.76274	-7.69658	0.00112335	0.00826324	-0.657698
SNF8	1.13741	9.14334	7.69456	0.00112455	0.00826718	-0.658965
ALDH2	2.31693	6.42198	7.68929	0.00112769	0.00828533	-0.662267
RHOF	1.228	7.52217	7.68659	0.0011293	0.00828964	-0.663961
QTRT1	1.71208	6.22971	7.68606	0.00112962	0.00828964	-0.664288
WASF1	1.14872	6.75896	7.68324	0.00113131	0.00829714	-0.666061
XPOT	-1.02618	9.69667	-7.67541	0.001136	0.00832314	-0.67097
ARMT1	-3.62638	8.70801	-7.67409	0.0011368	0.00832314	-0.671798
PCYOX1L	-1.07058	6.34943	-7.67398	0.00113686	0.00832314	-0.67187
PRPS1	0.943019	8.43223	7.67153	0.00113834	0.00832827	-0.673411
GOLGA8N	1.16782	7.86968	7.67042	0.00113901	0.00832827	-0.674105
CYFIP2	1.25815	6.50441	7.66948	0.00113958	0.00832827	-0.674699
OCLN	-2.56582	6.04026	-7.66246	0.00114382	0.00835105	-0.679105
HMOX1	1.13546	6.17889	7.6621	0.00114404	0.00835105	-0.679334
CCDC106	1.52346	5.47462	7.66049	0.00114502	0.00835281	-0.680345
SLC35B1	-1.13672	8.82359	-7.65949	0.00114563	0.00835281	-0.680977
GSE1	-4.18318	8.09594	-7.65291	0.00114964	0.0083771	-0.685117
GTDC1	0.970309	6.24678	7.64648	0.00115357	0.00839678	-0.689161
DAD1	0.986903	10.5018	7.64561	0.0011541	0.00839678	-0.689709
CDC42EP4	0.970641	7.07747	7.64517	0.00115437	0.00839678	-0.689987
UQCR11	0.93678	9.90714	7.64382	0.0011552	0.00839791	-0.690841
MTAP	2.06748	5.26283	7.64163	0.00115655	0.00840274	-0.692218
FTL	1.00838	12.1804	7.63925	0.00115801	0.00840845	-0.693717
ARFGAP3	1.32745	7.88623	7.63475	0.00116079	0.00842368	-0.696557
C11orf24	0.979708	7.52455	7.629	0.00116434	0.00844456	-0.700186
AMMECR1	-3.8709	7.49472	-7.62609	0.00116615	0.00845272	-0.702024
EHMT2	1.0396	7.27496	7.61454	0.00117335	0.00849854	-0.709319
GAMT	2.52008	6.6278	7.61282	0.00117443	0.00849854	-0.710412
ZNF593	1.35613	7.59444	7.61266	0.00117453	0.00849854	-0.710512
UBA5	-2.48293	7.75932	-7.60775	0.00117761	0.00851501	-0.713617
AK2	1.06873	9.76651	7.60599	0.00117872	0.00851501	-0.714731
CTTN	-0.963749	8.51881	-7.60516	0.00117924	0.00851501	-0.715258
INVS	-1.66728	5.03085	-7.60437	0.00117974	0.00851501	-0.715756
PXMP2	-1.05646	7.43495	-7.60357	0.00118024	0.00851501	-0.71626
DIP2C	-1.17381	7.09941	-7.60061	0.00118211	0.00852354	-0.718138
TMEM230	1.0976	8.52897	7.59772	0.00118393	0.00852796	-0.719969
ICMT	0.950697	9.17378	7.59746	0.0011841	0.00852796	-0.72013
RMI1	-1.06969	8.21209	-7.59488	0.00118573	0.00852915	-0.721769
B4GALNT1	0.956874	5.66343	7.5941	0.00118623	0.00852915	-0.722264
UBXN1	1.31922	8.46277	7.59395	0.00118632	0.00852915	-0.722359
PHF10	-1.47476	7.65152	-7.59172	0.00118774	0.00853345	-0.723772
PSMD11	0.936093	9.70585	7.59084	0.0011883	0.00853345	-0.724331
ACADSB	-1.21152	4.08748	-7.57398	0.00119907	0.00860582	-0.735032
GID8	-0.95831	8.59851	-7.56661	0.00120381	0.00863487	-0.739714
RAB32	1.38421	8.09631	7.56171	0.00120698	0.00864642	-0.742831
CLSTN2	-1.35611	4.54432	-7.55979	0.00120823	0.00864642	-0.744054
LAD1	-1.29831	6.04921	-7.55966	0.00120831	0.00864642	-0.744141
TIMP4	1.07422	5.05959	7.55953	0.00120839	0.00864642	-0.744219
RUNX3	1.64933	5.32314	7.55829	0.0012092	0.00864642	-0.745009
INPP1	1.45918	5.71577	7.55767	0.00120961	0.00864642	-0.745408
TSC22D1	-1.02738	9.67472	-7.54712	0.00121648	0.00869054	-0.752127
C8orf33	0.936849	7.26489	7.53654	0.00122342	0.00873264	-0.758876
XIAP	-1.3466	4.79018	-7.53599	0.00122378	0.00873264	-0.759224
POLR3G	2.33833	6.10426	7.53241	0.00122614	0.00874448	-0.761513
ZNF230	-0.969398	4.33358	-7.5308	0.0012272	0.00874699	-0.762536
NASP	0.9497	9.58895	7.52722	0.00122957	0.00875886	-0.764825
VAMP7	-1.34512	8.64186	-7.52258	0.00123265	0.00877016	-0.76779
KISS1	2.43727	5.61512	7.52142	0.00123342	0.00877016	-0.768531
PACSIN2	0.965816	8.70396	7.52113	0.00123362	0.00877016	-0.76872
MCM5	1.05195	8.24032	7.52043	0.00123408	0.00877016	-0.769169
ZNF107	-2.28396	5.00255	-7.51951	0.0012347	0.00877016	-0.769756
ASB7	-0.987506	5.20928	-7.517	0.00123637	0.008777	-0.77136
SH3GLB1	1.02989	9.04466	7.50932	0.0012415	0.0088084	-0.776274
SAMHD1	1.04009	6.21672	7.50129	0.0012469	0.00884165	-0.781422
PPM1H	-2.7718	6.03673	-7.49969	0.00124798	0.00884423	-0.782445
IQCK	-1.48373	7.01894	-7.49679	0.00124993	0.00885304	-0.784305
FOXF1	0.937535	4.81691	7.49385	0.00125193	0.0088621	-0.786194
DKFZP586I1420	-1.13821	5.94855	-7.49128	0.00125367	0.00886936	-0.787844
REXO5	-1.49207	6.07989	-7.48977	0.00125469	0.00887153	-0.788809
PIGK	1.17582	8.00231	7.48829	0.0012557	0.0088736	-0.789762
PPP4R4	1.05949	4.39371	7.48366	0.00125884	0.00888588	-0.792731
MAN1A1	-2.95207	7.65885	-7.48344	0.001259	0.00888588	-0.792877
BST1	1.04451	4.73637	7.48258	0.00125959	0.00888588	-0.793428
TUBA4A	2.62649	7.84705	7.47646	0.00126377	0.00891031	-0.797361
SLC25A5	-0.953611	11.6905	-7.47322	0.00126599	0.0089209	-0.799444
MRPL34	1.20476	7.94868	7.47153	0.00126715	0.008924	-0.800529
CTSK	-0.947142	4.60209	-7.46813	0.00126949	0.00893543	-0.802721
SARS1	1.02823	10.366	7.45996	0.00127513	0.0089668	-0.807981
EMC2	-1.52196	8.9502	-7.45958	0.00127539	0.0089668	-0.808224
LCMT1	-0.968199	7.97027	-7.45662	0.00127745	0.00897614	-0.810131
SNHG17	0.968502	6.08888	7.45134	0.00128111	0.00899229	-0.813533
C21orf91	-1.00075	4.99499	-7.45123	0.0012812	0.00899229	-0.813608
ZNF3	-2.14586	5.4231	-7.44547	0.00128521	0.00901539	-0.817322
PASK	-1.29608	5.45702	-7.44168	0.00128786	0.00902887	-0.819766
ADGRG1	-1.301	8.18802	-7.43705	0.00129111	0.00904654	-0.822756
FBLN1	1.17599	5.81072	7.43565	0.0012921	0.00904836	-0.823665
EMG1	1.01638	9.05914	7.43219	0.00129454	0.00906031	-0.825901
SUCLG2	-1.75425	7.63466	-7.43018	0.00129596	0.00906511	-0.827198
CLTA	1.08845	10.7983	7.42471	0.00129982	0.00908705	-0.830735
MGAT1	1.01516	7.01765	7.41699	0.00130531	0.00912016	-0.835735
CYTH3	1.0575	5.61461	7.41598	0.00130603	0.00912016	-0.836387
SLC38A2	-1.10462	10.8352	-7.40731	0.00131223	0.00915531	-0.842002
CYBC1	-0.960341	6.04656	-7.40688	0.00131254	0.00915531	-0.842286
TPK1	-1.82906	5.26853	-7.40438	0.00131434	0.00915917	-0.843906
ENO1	1.02817	11.859	7.40405	0.00131457	0.00915917	-0.844121
WDR61	-1.03998	10.1143	-7.40117	0.00131664	0.0091635	-0.84599
NAGA	1.32143	6.8771	7.40024	0.00131731	0.0091635	-0.846593
TPX2	0.969707	10.2173	7.4001	0.00131741	0.0091635	-0.846679
VAMP8	-1.11132	9.31667	-7.39593	0.00132042	0.0091793	-0.849388
TAGLN2	1.17832	10.2797	7.39348	0.0013222	0.00918648	-0.850981
ELF3	-2.3068	6.7456	-7.38978	0.00132487	0.00919427	-0.853379
PRMT5	0.96477	9.51332	7.38877	0.00132561	0.00919427	-0.854037
CASD1	-2.10891	5.53081	-7.3883	0.00132595	0.00919427	-0.854342
RTF2	-1.03335	8.24915	-7.38784	0.00132628	0.00919427	-0.854643
GCH1	-2.0818	7.99564	-7.38646	0.00132729	0.0091961	-0.855542
TMEM254	-1.63762	4.99432	-7.38284	0.00132992	0.00920917	-0.85789
POLR2K	-1.00159	9.97317	-7.38048	0.00133164	0.00921599	-0.85943
PRKCQ	1.44299	5.20408	7.37812	0.00133337	0.00922276	-0.860965
KCNMA1	1.19196	5.19686	7.37346	0.00133678	0.00924121	-0.863997
EPAS1	1.0818	6.48179	7.36945	0.00133972	0.0092564	-0.866607
B4GALT5	1.96817	8.09502	7.36072	0.00134616	0.00929215	-0.872295
SRPX2	1.11412	4.67609	7.3604	0.00134639	0.00929215	-0.872503
ZNF675	-1.51845	5.05752	-7.35919	0.00134729	0.00929234	-0.873295
NRAS	-3.02731	8.75341	-7.35834	0.00134792	0.00929234	-0.873847
SRPK2	-1.24249	8.30855	-7.35314	0.00135178	0.00931242	-0.877243
ABCC1	1.13093	8.04503	7.35146	0.00135303	0.00931242	-0.878339
TESC	1.38159	5.92073	7.35113	0.00135328	0.00931242	-0.878552
TAF15	1.58908	6.68872	7.35038	0.00135384	0.00931242	-0.879045
GARS1	1.04651	10.1445	7.3472	0.0013562	0.00932351	-0.881115
MRPL12	1.48959	7.6609	7.34203	0.00136007	0.00933991	-0.884493
TRAPPC6A	-2.36073	7.38	-7.342	0.00136009	0.00933991	-0.884516
NF2	-1.42667	6.18951	-7.33541	0.00136504	0.00936871	-0.888826
POLB	1.01928	8.32462	7.33232	0.00136737	0.00937946	-0.890844
NECAP2	1.12378	7.52953	7.32762	0.00137092	0.00939864	-0.893924
ETFA	-0.966086	10.5976	-7.32616	0.00137202	0.00940029	-0.894875
PPP6C	-0.909446	9.79843	-7.3253	0.00137268	0.00940029	-0.895443
RPS27L	-0.936559	10.2789	-7.32337	0.00137413	0.00940506	-0.896701
TBC1D9	-2.05053	9.3827	-7.32157	0.0013755	0.00940924	-0.897883
KCNMB3	-1.08159	5.21101	-7.31928	0.00137724	0.00941594	-0.899383
METTL17	0.99932	8.88186	7.31786	0.00137832	0.00941812	-0.900311
PRPS2	-1.29096	7.90103	-7.31306	0.00138198	0.00943793	-0.903459
GLT8D1	1.0927	9.40235	7.30895	0.00138512	0.00944406	-0.906155
PSMC2	-1.61373	10.4167	-7.30592	0.00138745	0.00944406	-0.908147
BTN2A2	1.06311	6.19221	7.30512	0.00138806	0.00944406	-0.908673
CAVIN2	2.80132	5.68163	7.30486	0.00138826	0.00944406	-0.908843
COPG1	1.42466	7.9153	7.3035	0.00138931	0.00944406	-0.909736
TMCC1	-2.88736	6.18142	-7.30306	0.00138964	0.00944406	-0.910025
RNF7	-1.21653	8.50588	-7.30295	0.00138973	0.00944406	-0.910097
CTSL	-0.969391	8.92777	-7.30252	0.00139006	0.00944406	-0.910381
GMPPA	1.12106	7.02326	7.30204	0.00139043	0.00944406	-0.910691
MPI	1.07013	6.59373	7.30196	0.00139049	0.00944406	-0.910747
TMSB10	0.894977	12.6984	7.29847	0.00139318	0.00945713	-0.913037
TUG1	-1.03624	10.4503	-7.29648	0.00139472	0.0094624	-0.914348
PRKAR2A	1.05416	8.57264	7.29543	0.00139552	0.0094627	-0.915035
ST3GAL5	-0.961871	6.27029	-7.2936	0.00139694	0.00946442	-0.916238
MARCKSL1	1.40269	9.37954	7.29313	0.0013973	0.00946442	-0.916547
SENP7	-1.15598	4.21472	-7.29093	0.001399	0.00946597	-0.917992
GAS6	1.43666	7.32936	7.29086	0.00139906	0.00946597	-0.918037
SREBF1	-1.2749	7.39904	-7.27862	0.00140859	0.00952525	-0.926095
CCNB1IP1	0.938391	9.41722	7.27065	0.00141483	0.00956226	-0.931345
MAPKAPK3	1.44032	7.83652	7.26703	0.00141768	0.00957632	-0.933736
C1orf56	-1.75067	5.42513	-7.26476	0.00141947	0.00958318	-0.935233
COL18A1	-0.989615	6.46586	-7.2624	0.00142134	0.00959054	-0.93679
RND2	1.04844	5.59009	7.26073	0.00142265	0.00959421	-0.937889
FGD1	0.946333	5.50556	7.2562	0.00142624	0.00961318	-0.940879
SLC52A2	1.14347	7.79918	7.25506	0.00142715	0.0096141	-0.941637
CROCCP2	0.9894	6.9539	7.25332	0.00142853	0.00961818	-0.942786
EHD2	1.80516	7.31002	7.24942	0.00143163	0.00962156	-0.945359
CSTF3	0.908751	8.16472	7.24886	0.00143209	0.00962156	-0.945734
TBL3	1.26314	6.55499	7.24818	0.00143263	0.00962156	-0.94618
TPP1	0.998753	8.41152	7.24767	0.00143304	0.00962156	-0.94652
XPC	-1.19243	7.14997	-7.24732	0.00143331	0.00962156	-0.946748
RANBP3	1.66757	6.68435	7.24635	0.00143409	0.00962156	-0.947389
HOXC10	1.76807	5.63422	7.24587	0.00143447	0.00962156	-0.947706
GAS2L1	0.993226	6.80877	7.24428	0.00143574	0.00962488	-0.948757
DEAF1	1.14799	6.47531	7.23813	0.00144067	0.00965275	-0.95283
KRR1	-2.21906	7.34057	-7.23284	0.00144493	0.00967604	-0.956332
TRHDE	3.29887	5.41962	7.22738	0.00144934	0.00969096	-0.959949
ZNF512B	-2.03342	7.41768	-7.22505	0.00145123	0.00969096	-0.961495
CASP7	-1.71737	6.47208	-7.22501	0.00145126	0.00969096	-0.961519
NCAPH	1.0719	7.32868	7.22465	0.00145155	0.00969096	-0.961759
MX2	2.19136	6.1201	7.22456	0.00145163	0.00969096	-0.96182
ORC5	-3.60112	7.02331	-7.22428	0.00145185	0.00969096	-0.962001
S100A13	-0.964314	10.1119	-7.22211	0.00145361	0.00969543	-0.963443
RXRA	-1.75131	8.7969	-7.22153	0.00145408	0.00969543	-0.963825
SHMT2	1.03761	9.5938	7.21975	0.00145553	0.00969987	-0.965008
PPP1R8	0.938581	8.5715	7.21856	0.0014565	0.00970114	-0.9658
EGFL7	1.67006	6.65147	7.21576	0.00145878	0.00971112	-0.967659
EML3	1.01723	6.22884	7.20949	0.00146391	0.00972666	-0.97182
OSBPL2	-1.20872	8.43944	-7.20892	0.00146437	0.00972666	-0.972198
KRT15	-0.949808	4.69381	-7.20872	0.00146454	0.00972666	-0.972332
RAB15	-0.945782	7.72694	-7.20858	0.00146465	0.00972666	-0.972425
ZCCHC24	1.14836	6.50584	7.20811	0.00146504	0.00972666	-0.972739
SUPT20H	-1.26581	7.16972	-7.20415	0.00146828	0.00974299	-0.975366
ABHD10	1.50552	7.88012	7.20171	0.0014703	0.00975112	-0.976991
CCPG1	-1.31326	4.32964	-7.20011	0.00147161	0.00975463	-0.978052
SYCP2	-1.37015	5.50094	-7.19857	0.00147288	0.00975782	-0.979075
CALML5	-1.92885	6.01347	-7.19503	0.0014758	0.00977197	-0.981429
FGF5	1.05115	4.87236	7.19184	0.00147845	0.00978428	-0.983557
RAB5C	0.886475	7.8424	7.18822	0.00148146	0.00979894	-0.985969
RANGRF	1.62913	6.10738	7.18505	0.00148409	0.00981111	-0.988075
DENND2B	1.13496	5.3001	7.18256	0.00148616	0.0098196	-0.989734
APIP	-1.03609	7.89634	-7.18116	0.00148733	0.00982208	-0.990666
CDK2	1.10217	7.87285	7.17887	0.00148924	0.00982435	-0.992193
HNRNPH3	-1.55582	8.61456	-7.17886	0.00148926	0.00982435	-0.992205
BASP1	0.908915	10.7828	7.17602	0.00149163	0.00983477	-0.994094
MED20	0.881154	7.73832	7.1728	0.00149433	0.00984735	-0.996244
TLE4	1.05538	7.28638	7.17128	0.00149561	0.00985056	-0.997261
TTC19	-1.04957	8.24314	-7.16937	0.00149722	0.00985197	-0.998537
AAK1	0.884967	6.20807	7.16914	0.00149742	0.00985197	-0.998691
LRIF1	0.983556	7.55388	7.16386	0.00150187	0.00987341	-1.00222
TMEM268	-2.31989	5.47332	-7.16338	0.00150227	0.00987341	-1.00253
SIRT7	-1.1784	6.88598	-7.15958	0.00150549	0.00988934	-1.00507
CDKN2C	-1.14	7.61809	-7.15271	0.00151132	0.00992013	-1.00967
SSH1	1.18706	7.17952	7.15218	0.00151178	0.00992013	-1.01002
EPB41L1	-0.954571	5.23851	-7.15055	0.00151316	0.00992397	-1.01111
LRRC59	0.911784	10.6308	7.14385	0.00151889	0.0099563	-1.0156
RECQL4	0.957091	6.88253	7.12865	0.00153198	0.0100339	-1.02579
CELSR1	-1.62592	7.26313	-7.12821	0.00153236	0.0100339	-1.02608
SAP18	-0.90824	10.9024	-7.11809	0.00154115	0.0100862	-1.03287
ELMO3	-0.871166	4.99441	-7.11334	0.0015453	0.0101081	-1.03607
WDYHV1	-2.25875	7.51777	-7.11146	0.00154694	0.0101134	-1.03733
DPH5	1.72242	8.58529	7.10576	0.00155195	0.010139	-1.04116
FH	0.868364	9.32688	7.10463	0.00155294	0.010139	-1.04192
DET1	-1.11319	5.82174	-7.10421	0.00155331	0.010139	-1.04221
UBR7	-1.27763	8.33302	-7.10142	0.00155578	0.0101498	-1.04409
ERBIN	1.09963	9.46837	7.09892	0.00155798	0.0101588	-1.04577
BEX4	2.3899	6.54961	7.09652	0.0015601	0.0101673	-1.04738
TMEM39B	0.913035	6.44214	7.09292	0.00156329	0.0101828	-1.04981
TMEM251	-1.31842	8.38007	-7.09051	0.00156543	0.0101913	-1.05143
PRKX	-1.13439	4.86762	-7.08339	0.00157178	0.0102273	-1.05624
E2F8	-3.3524	6.6326	-7.0805	0.00157436	0.0102387	-1.05819
VDAC2	0.875777	10.9262	7.07698	0.00157751	0.0102538	-1.06056
GHITM	-0.936327	10.1497	-7.06971	0.00158405	0.0102909	-1.06547
CBR1	0.883978	7.89983	7.06821	0.00158541	0.0102943	-1.06649
RGS20	2.0204	4.77607	7.06585	0.00158754	0.0102978	-1.06809
SKAP2	-1.13231	7.66536	-7.06578	0.00158759	0.0102978	-1.06813
CHIC2	1.1154	6.92523	7.06384	0.00158935	0.0103038	-1.06944
CDK5	1.43776	7.71021	7.05795	0.00159469	0.0103286	-1.07343
SP1	-1.49495	4.98847	-7.05778	0.00159484	0.0103286	-1.07354
SNRNP40	1.50839	7.48626	7.05254	0.00159962	0.0103541	-1.0771
TMPRSS3	-0.966011	4.39655	-7.0513	0.00160075	0.010356	-1.07793
NFKB2	0.886632	6.295	7.0448	0.0016067	0.0103891	-1.08234
SLITRK5	2.10659	5.35025	7.03451	0.00161617	0.0104418	-1.08932
EFEMP1	1.09059	7.5142	7.03411	0.00161654	0.0104418	-1.08959
DSTN	-0.947483	11.2617	-7.03238	0.00161814	0.0104468	-1.09077
HHLA3	2.06959	5.82181	7.03093	0.00161948	0.01045	-1.09175
REL	-1.4491	4.79761	-7.02603	0.00162403	0.0104703	-1.09508
ZBTB3	-1.58627	4.77345	-7.02571	0.00162432	0.0104703	-1.09529
ATP6V0E2	1.157	7.1552	7.02481	0.00162517	0.0104703	-1.09591
NSMAF	-3.55342	6.56305	-7.02241	0.00162739	0.0104747	-1.09754
PHB2	1.01813	11.0034	7.02226	0.00162753	0.0104747	-1.09764
MELK	1.00544	9.90074	7.02047	0.0016292	0.0104773	-1.09886
RAP2B	-0.868024	7.60485	-7.01985	0.00162979	0.0104773	-1.09928
GIT2	1.18365	6.19514	7.0191	0.00163048	0.0104773	-1.09979
ZSCAN16	-1.8197	5.46319	-7.01565	0.00163371	0.0104926	-1.10213
SEH1L	1.13015	8.61922	7.01138	0.00163772	0.0104948	-1.10505
NDUFA9	0.891734	9.37605	7.01063	0.00163842	0.0104948	-1.10555
GALNT6	-1.49119	5.7412	-7.01056	0.00163848	0.0104948	-1.1056
CCNG2	-1.54185	7.60662	-7.00974	0.00163926	0.0104948	-1.10616
CALB2	0.878545	5.28838	7.00923	0.00163974	0.0104948	-1.10651
TXNDC15	-1.21187	7.13422	-7.00905	0.0016399	0.0104948	-1.10663
FKBP4	-0.969048	9.4755	-7.00819	0.00164071	0.0104948	-1.10722
UBFD1	-1.51983	7.26736	-7.00795	0.00164094	0.0104948	-1.10738
TCHH	-0.907309	4.36537	-7.00717	0.00164167	0.0104948	-1.10791
TOLLIP	1.98733	6.88936	7.00207	0.00164648	0.0105202	-1.11139
IL11RA	2.25769	5.66795	7.00051	0.00164795	0.0105242	-1.11245
MAPK9	-1.05147	8.55641	-6.99554	0.00165266	0.0105488	-1.11584
FRK	-1.29898	4.08751	-6.99388	0.00165424	0.0105522	-1.11697
XKR8	0.928379	7.23458	6.99305	0.00165503	0.0105522	-1.11754
TCIRG1	1.86604	6.48677	6.99229	0.00165575	0.0105522	-1.11806
TULP3	0.871374	7.30906	6.98753	0.00166029	0.0105757	-1.12131
PYCARD	-2.60417	6.12824	-6.98659	0.00166119	0.010576	-1.12195
OLFML3	2.05599	5.39428	6.98441	0.00166327	0.0105838	-1.12344
FCHO1	1.0697	5.88758	6.98252	0.00166508	0.0105855	-1.12473
PARVB	0.883252	5.14408	6.98211	0.00166547	0.0105855	-1.12501
KIAA0930	1.78565	7.24062	6.98146	0.00166609	0.0105855	-1.12545
PITX1	1.35796	6.04543	6.97751	0.00166989	0.0106042	-1.12815
RPRD2	-1.07554	7.77758	-6.97585	0.00167148	0.0106089	-1.12929
TTC38	0.914063	6.42267	6.97426	0.00167301	0.0106132	-1.13037
EPM2A	-1.3211	4.87559	-6.96972	0.00167739	0.0106355	-1.13348
HOXB9	0.909404	4.94885	6.96718	0.00167985	0.0106456	-1.13522
FKBP10	1.03627	4.76283	6.96159	0.00168527	0.0106745	-1.13905
CNPPD1	-1.03881	7.01143	-6.96012	0.00168671	0.0106782	-1.14006
HEBP2	-1.07491	9.33668	-6.95736	0.0016894	0.0106897	-1.14195
ATMIN	-3.09106	7.06955	-6.94864	0.00169792	0.0107382	-1.14792
ARRB2	0.880182	6.51063	6.94322	0.00170325	0.0107664	-1.15165
AMPH	2.12399	5.45497	6.94112	0.00170532	0.010774	-1.15309
SRM	1.50533	8.21604	6.94015	0.00170627	0.0107745	-1.15375
SH2D2A	1.06384	5.41586	6.9345	0.00171186	0.0107989	-1.15764
GOT2	0.980367	9.57758	6.93449	0.00171186	0.0107989	-1.15764
SLC7A11	2.90185	6.3853	6.93281	0.00171354	0.0108011	-1.1588
TNFRSF9	2.15643	5.33122	6.9315	0.00171484	0.0108011	-1.1597
ING3	-1.88982	6.14408	-6.93127	0.00171506	0.0108011	-1.15986
IREB2	-2.80882	5.71589	-6.92989	0.00171644	0.0108011	-1.16081
ATXN7	-1.91171	6.88315	-6.92879	0.00171753	0.0108011	-1.16157
LMF1	1.13641	6.50576	6.92854	0.00171778	0.0108011	-1.16174
RCN3	2.02466	6.34152	6.928	0.00171832	0.0108011	-1.16211
STK25	0.903222	7.08854	6.92697	0.00171934	0.010802	-1.16282
TCFL5	-1.37671	8.61214	-6.9232	0.0017231	0.0108202	-1.16541
MAN2B2	-0.844	6.15434	-6.91729	0.00172902	0.0108518	-1.16949
LSM7	1.02266	9.79549	6.91503	0.00173128	0.0108575	-1.17104
SPINK2	0.970352	4.96122	6.91464	0.00173167	0.0108575	-1.17131
ATP6V0C	1.33155	9.99808	6.91372	0.0017326	0.0108579	-1.17195
YWHAH	1.02459	8.54368	6.91227	0.00173405	0.0108615	-1.17294
HOXD4	1.06507	4.8019	6.90776	0.0017386	0.0108845	-1.17605
CLPP	1.31104	8.23994	6.90649	0.00173989	0.010887	-1.17693
CD58	-1.96974	7.75822	-6.90506	0.00174132	0.0108905	-1.17791
MYO1E	1.29491	6.15357	6.90206	0.00174437	0.0109035	-1.17999
PLXNB1	-1.16677	5.92936	-6.90128	0.00174516	0.0109035	-1.18053
CAMK2G	0.950267	7.00667	6.89964	0.00174682	0.0109084	-1.18166
CNOT7	-0.850106	9.07329	-6.89433	0.00175222	0.010934	-1.18532
FTSJ1	0.851355	8.44507	6.89365	0.00175292	0.010934	-1.18579
TCTA	1.36665	6.82585	6.89301	0.00175356	0.010934	-1.18623
MC4R	-0.92314	4.40307	-6.88685	0.00175987	0.0109678	-1.1905
ANKLE2	1.06748	6.65359	6.88524	0.00176151	0.0109725	-1.19161
RALGDS	1.25685	8.20819	6.87909	0.00176783	0.0110064	-1.19586
PSG4	2.04303	6.14504	6.87465	0.00177242	0.011025	-1.19894
TSPYL1	-1.02377	8.92899	-6.87389	0.00177321	0.011025	-1.19947
HDAC9	1.93742	4.79373	6.87361	0.00177349	0.011025	-1.19966
ADI1	-1.53108	8.57926	-6.87013	0.0017771	0.0110419	-1.20207
MYNN	-1.26283	6.68185	-6.86769	0.00177963	0.0110521	-1.20376
SLC2A6	1.93867	6.29325	6.86412	0.00178334	0.0110696	-1.20624
[truncated: 10,404 more rows]
